# Supplementary material for: Guidance for pediatric use in prescription information for novel medicinal products in the EU and the US
Source: PLoS One. 2022 Apr 4;17(4):e0266353. doi: 10.1371/journal.pone.0266353 (PMC8979467; doi:10.1371/journal.pone.0266353)
Supplement: S1 Data — (CSV) [file pone.0266353.s009.csv]

Product_ID	ATC_code	Auth_date_EU	Generic_Name_EU	Brandname_EU	Product_no_EU	Orphan_drug_designation_EU	Auth_status_EU	Withdr_date_EU	Number_of_indications_EU	Pediatric_indication_approved_EU	Auth_date_US	Generic_Name_US	Brandname_US	Product_no_US	Orphan_drug_designation_US	Auth_status_US	Withdr_date_US	Number_of_indications_US	Pediatric_indication_approved_US
1	A04AD14	19-04-2017	rolapitant	Varuby	EMEA/H/C/004196	no	Withdrawn	23-01-2020	1	0	01-09-2015	rolapitant hydrochloride	varubi	206500	no	Prescription	NA	1	0
2	A04AA	27-05-2015	netupitant / palonosetron	Akynzeo	EMEA/H/C/003728	no	Authorised	NA	1	0	10-10-2014	netupitant; palonosetron hydrochloride	akynzeo	205718	no	Prescription	NA	1	0
3	A05AA04	12-12-2016	obeticholic acid	Ocaliva	EMEA/H/C/004093	yes	Authorised	NA	1	0	27-05-2016	obeticholic acid	ocaliva	207999	yes	Prescription	NA	1	0
4	A06AH03	07-12-2014	naloxegol	Moventig	EMEA/H/C/002810	no	Authorised	NA	1	0	16-09-2014	naloxegol oxalate	movantik	204760	no	Prescription	NA	1	0
5	A06AX04	26-11-2012	linaclotide	Constella	EMEA/H/C/002490	no	Authorised	NA	1	0	30-08-2012	linaclotide	linzess	202811	no	Prescription	NA	2	0
6	A07DA06	19-09-2016	eluxadoline	Truberzi	EMEA/H/C/004098	no	Authorised	NA	1	0	27-05-2015	eluxadoline	viberzi	206940	no	Prescription	NA	1	0
7	A07AA12	05-12-2011	fidaxomicin	Dificlir	EMEA/H/C/002087	no	Authorised	NA	1	1	27-05-2011	fidaxomicin	dificid	201699	no	Prescription	NA	1	1
8	A10AD06	20-01-2013	insulin degludec	Tresiba	EMEA/H/C/002498	no	Authorised	NA	1	1	25-09-2015	insulin degludec	tresiba	203314	no	Prescription	NA	1	1
9	A10BH04	18-09-2013	alogliptin	Vipidia	EMEA/H/C/002182	no	Authorised	NA	1	0	25-01-2013	alogliptin	nesina	22271	no	Prescription	NA	1	0
10	A10BH05	23-08-2011	linagliptin	Trajenta	EMEA/H/C/002110	no	Authorised	NA	1	0	02-05-2011	linagliptin	tradjenta	201280	no	Prescription	NA	1	0
11	A10BJ03	31-01-2013	lixisenatide	Lyxumia	EMEA/H/C/002445	no	Authorised	NA	1	0	27-07-2016	lixisenatide	adlyxin	208471	no	Prescription	NA	1	0
12	A10BJ04	20-03-2014	albiglutide	Eperzan	EMEA/H/C/002735	no	Withdrawn	29-10-2018	1	0	15-04-2014	albiglutide	tanzeum	125431	no	Prescription	NA	1	0
13	A10BJ05	21-11-2014	dulaglutide	Trulicity	EMEA/H/C/002825	no	Authorised	NA	1	0	18-09-2014	dulaglutide	trulicity	125469	no	Prescription	NA	2	0
14	A10BJ06	08-02-2018	semaglutide	Ozempic	EMEA/H/C/004174	no	Authorised	NA	1	0	05-12-2017	semaglutide	ozempic	209637	no	Prescription	NA	2	0
15	A10BK01	11-11-2012	dapagliflozin propanediol monohydrate	Forxiga	EMEA/H/C/002322	no	Authorised	NA	2	0	08-01-2014	dapagliflozin	farxiga	202293	no	Prescription	NA	2	0
16	A10BK02	15-11-2013	canagliflozin	Invokana	EMEA/H/C/002649	no	Authorised	NA	1	0	29-03-2013	canagliflozin	invokana	204042	no	Prescription	NA	3	0
17	A10BK03	22-05-2014	empagliflozin	Jardiance	EMEA/H/C/002677	no	Authorised	NA	1	0	01-08-2014	empagliflozin	jardiance	204629	no	Prescription	NA	2	0
18	A10BK04	21-03-2018	ertugliflozin l-pyroglutamic acid	Steglatro	EMEA/H/C/004315	no	Authorised	NA	1	0	19-12-2017	ertugliflozin	steglatro	209803	no	Prescription	NA	1	0
19	A16AB10	26-08-2010	velaglucerase alfa	Vpriv	EMEA/H/C/001249	yes	Authorised	NA	1	1	26-02-2010	velaglucerase alfa	vpriv	22575	yes	Prescription	NA	1	1
20	A16AB12	27-04-2014	recombinant human n-acetylgalactosamine-6-sulfatase (rhgalns)	Vimizim	EMEA/H/C/002779	yes	Authorised	NA	1	1	14-02-2014	elosulfase alfa	vimizim	125460	yes	Prescription	NA	1	1
21	A16AB13	28-08-2015	asfotase alfa	Strensiq	EMEA/H/C/003794	yes	Authorised	NA	1	1	23-10-2015	asfotase alfa	strensiq	125513	yes	Prescription	NA	1	1
22	A16AB14	28-08-2015	sebelipase alfa	Kanuma	EMEA/H/C/004004	yes	Authorised	NA	1	1	08-12-2015	sebelipase alfa	kanuma	125561	yes	Prescription	NA	1	1
23	A16AB17	30-05-2017	cerliponase alfa	Brineura	EMEA/H/C/004065	yes	Authorised	NA	1	1	27-04-2017	cerliponase alfa	brineura	761052	yes	Prescription	NA	1	1
24	A16AB18	23-08-2018	vestronidase alfa	Mepsevii	EMEA/H/C/004438	yes	Authorised	NA	1	1	15-11-2017	vestronidase alfa-vjbk	mepsevii	761047	yes	Prescription	NA	1	1
25	A16AX08	30-08-2012	teduglutide	Revestive	EMEA/H/C/002345	yes	Authorised	NA	1	1	21-12-2012	teduglutide	gattex	203441	yes	Prescription	NA	1	1
26	A16AX10	19-01-2015	eliglustat	Cerdelga	EMEA/H/C/003724	yes	Authorised	NA	1	0	19-08-2014	eliglustat tartrate	cerdelga	205494	yes	Prescription	NA	1	0
27	A16AX14	25-05-2016	migalastat hydrochloride	Galafold	EMEA/H/C/004059	yes	Authorised	NA	1	1	10-08-2018	migalastat	galafold	208623	yes	Prescription	NA	1	0
28	A16AX15	17-09-2017	telotristat etiprate	Xermelo	EMEA/H/C/003937	yes	Authorised	NA	1	0	28-02-2017	telotristat ethyl	xermelo	208794	yes	Prescription	NA	1	0
29	A16AA07	29-07-2018	Metreleptin	Myalepta	EMEA/H/C/004218	yes	Authorised	NA	2	1	24-02-2014	metreleptin	myalept	125390	yes	Prescription	NA	1	1
30	B01AC24	03-12-2010	ticagrelor	Brilique	EMEA/H/C/001241	no	Authorised	NA	1	0	20-07-2011	ticagrelor	brilinta	22433	no	Prescription	NA	1	0
31	B01AC25	23-03-2015	cangrelor	Kengrexal	EMEA/H/C/003773	no	Authorised	NA	1	0	22-06-2015	cangrelor	kengreal	204958	no	Prescription	NA	1	0
32	B01AC26	19-01-2015	vorapaxar	Zontivity	EMEA/H/C/002814	no	Withdrawn	23-06-2017	1	0	08-05-2014	vorapaxar sulfate	zontivity	204886	no	Prescription	NA	1	0
33	B01AC27	12-05-2016	selexipag	Uptravi	EMEA/H/C/003774	no	Authorised	NA	1	0	21-12-2015	selexipag	uptravi	207947	yes	Prescription	NA	1	0
34	B01AF02	18-05-2011	apixaban	Eliquis	EMEA/H/C/002148	no	Authorised	NA	4	0	28-12-2012	apixaban	eliquis	202155	no	Prescription	NA	4	0
35	B01AF03	19-06-2015	edoxaban	Lixiana	EMEA/H/C/002629	no	Authorised	NA	2	0	08-01-2015	edoxaban tosylate	savaysa	206316	no	Prescription	NA	2	0
36	B02BD02	18-11-2015	efmoroctocog alfa	Elocta	EMEA/H/C/003964	no	Authorised	NA	1	1	06-06-2014	antihemophilic factor (recombinant), fc fusion protein	eloctate	BL 125487	yes	Prescription	NA	1	1
37	B02BD02	04-01-2017	lonoctocog alfa	Afstyla	EMEA/H/C/004075	no	Authorised	NA	1	1	25-05-2016	afstyla	antihemophilic	BL 125591	no	Prescription	NA	1	1
38	B02BD02	22-11-2018	Damoctocog alfa pegol	Jivi	EMEA/H/C/004054	no	Authorised	NA	1	1	29-08-2018	antihemophilic factor [recombinant], pegylated-aucl	jivi	BL 125661	no	Prescription	NA	1	1
39	B02BD02	13-11-2013	turoctocog alfa	NovoEight	EMEA/H/C/002719	no	Authorised	NA	1	1	15-10-2013	antihemophilic factor (recombinant)	novoeight	BL 125466	no	Prescription	NA	1	1
40	B02BD02	22-07-2014	simoctocog alfa	Nuwiq	EMEA/H/C/002813	no	Authorised	NA	1	1	04-09-2015	antihemophilic factor (recombinant), rahf	nuwiq	BL 125555	no	Prescription	NA	1	1
41	B02BD04	02-06-2017	nonacog beta pegol	Refixia	EMEA/H/C/004178	no	Authorised	NA	1	1	31-05-2017	glycopegylated rfix	rebinyn	125611	no	Prescription	NA	1	1
42	B02BD04	11-05-2016	albutrepenonacog alfa	Idelvion	EMEA/H/C/003955	yes	Authorised	NA	1	1	04-03-2016	coagulation factor ix (recombinant), albumin fusion protein	idelvion	125582	yes	Prescription	NA	1	1
43	B02BD04	12-05-2016	eftrenonacog alfa	Alprolix	EMEA/H/C/004142	yes	Authorised	NA	1	1	28-03-2014	coagulation factor ix (recombinant), fc fusion protein	alprolix	125444	yes	Prescription	NA	1	1
44	B02BD11	03-09-2012	catridecacog	NovoThirteen	EMEA/H/C/002284	no	Authorised	NA	1	1	23-12-2013	coagulation factor xiii a subunit (recombinant)	tretten	125398	yes	Prescription	NA	1	1
45	B02BD14	11-11-2015	susoctocog alfa	Obizur	EMEA/H/C/002792	no	Authorised	NA	1	0	23-10-2014	antihemophilic factor (recombinant), porcine sequence	obizur	BL 125512	yes	Prescription	NA	1	0
46	B02BX06	23-02-2018	Emicizumab	Hemlibra	EMEA/H/C/004406	no	Authorised	NA	1	1	16-11-2017	emicizumab	hemlibra	761083	yes	Prescription	NA	1	1
47	B06AC04	28-10-2010	conestat alfa	Ruconest	EMEA/H/C/001223	no	Authorised	NA	1	1	16-07-2014	c1 esterase inhibitor (recombinant)	ruconest	BL 125495	yes	Prescription	NA	1	1
48	B06AC05	22-11-2018	lanadelumab	Takhzyro	EMEA/H/C/004806	yes	Authorised	NA	1	1	23-08-2018	lanadelumab	takhzyro	761090	yes	Prescription	NA	1	1
49	C02KX04	20-12-2013	macitentan	Opsumit	EMEA/H/C/002697	yes	Authorised	NA	1	0	18-10-2013	macitentan	opsumit	204410	yes	Prescription	NA	1	0
50	C02KX05	27-03-2014	riociguat	Adempas	EMEA/H/C/002737	yes	Authorised	NA	2	0	08-10-2013	riociguat	adempas	204819	yes	Prescription	NA	2	0
51	C09CA09	07-12-2011	azilsartan medoxomil	Edarbi	EMEA/H/C/002293	no	Authorised	NA	1	0	25-02-2011	azilsartan medoxomil	edarbi	200796	no	Prescription	NA	1	0
52	C09DX04	19-11-2015	sacubitril / valsartan	Entresto	EMEA/H/C/004062	no	Authorised	NA	1	0	07-07-2015	sacubitril; valsartan	entresto	207620	no	Prescription	NA	1	1
53	C10AX12	31-07-2013	lomitapide	Lojuxta	EMEA/H/C/002578	no	Authorised	NA	1	0	21-12-2012	lomitapide mesylate	juxtapid	203858	yes	Prescription	NA	1	0
54	C10AX13	17-07-2015	evolocumab	Repatha	EMEA/H/C/003766	no	Authorised	NA	3	1	27-08-2015	evolocumab	repatha	125522	yes	Prescription	NA	3	1
55	C10AX14	23-09-2015	alirocumab	Praluent	EMEA/H/C/003882	no	Authorised	NA	3	0	24-07-2015	alirocumab	praluent	125559	no	Prescription	NA	2	0
56	D06BX02	15-11-2012	ingenol mebutate	Picato	EMEA/H/C/002275	no	Withdrawn	11-02-2020	1	0	23-01-2012	ingenol mebutate	picato	202833	no	Prescription	NA	1	0
57	D11AH05	27-09-2017	dupilumab	Dupixent	EMEA/H/C/004390	no	Authorised	NA	3	1	28-03-2017	dupilumab	dupixent	761055	no	Prescription	NA	3	1
58	G03XC05	14-01-2015	ospemifene	Senshio	EMEA/H/C/002780	no	Authorised	NA	1	0	26-02-2013	ospemifene	osphena	203505	no	Prescription	NA	1	0
59	G04BD12	20-12-2012	mirabegron	Betmiga	EMEA/H/C/002388	no	Authorised	NA	1	0	28-06-2012	mirabegron	myrbetriq	202611	no	Prescription	NA	1	0
60	G04BE10	21-06-2013	avanafil	Spedra	EMEA/H/C/002581	no	Authorised	NA	1	0	27-04-2012	avanafil	stendra	202276	no	Prescription	NA	1	0
61	H01CB05	24-04-2012	pasireotide diaspartate	Signifor	EMEA/H/C/002052	yes	Authorised	NA	1	0	14-12-2012	pasireotide diaspartate	signifor	200677	yes	Prescription	NA	1	0
62	H05BX04	11-11-2016	etelcalcetide hydrochloride	Parsabiv	EMEA/H/C/003995	no	Authorised	NA	1	0	07-02-2017	etelcalcetide	parsabiv	208325	no	Prescription	NA	1	0
63	J01DD52	23-06-2016	ceftazidime / avibactam	Zavicefta	EMEA/H/C/004027	no	Authorised	NA	4	0	25-02-2015	avibactam sodium; ceftazidime	avycaz	206494	no	Prescription	NA	3	1
64	J01DH02	20-11-2018	meropenem trihydrate, vaborbactam	Vabomere	EMEA/H/C/004669	no	Authorised	NA	4	0	29-08-2017	meropenem; vaborbactam	vabomere	209776	no	Prescription	NA	1	0
65	J01DI02	22-08-2012	ceftaroline fosamil	Zinforo	EMEA/H/C/002252	no	Authorised	NA	2	1	29-10-2010	ceftaroline fosamil	teflaro	200327	no	Prescription	NA	2	1
66	J01DI54	18-09-2015	ceftolozane / tazobactam	Zerbaxa	EMEA/H/C/003772	no	Authorised	NA	4	0	19-12-2014	ceftolozane;tazobactam	zerbaxa	206829	no	Prescription	NA	4	0
67	J01XA04	19-02-2015	dalbavancin	Xydalba	EMEA/H/C/002840	no	Authorised	NA	1	0	23-05-2014	dalbavancin hydrochloride	dalvance	21883	no	Prescription	NA	1	0
68	J01XA05	18-03-2015	oritavancin	Orbactiv	EMEA/H/C/003785	no	Authorised	NA	1	0	06-08-2014	oritavancin diphosphate	orbactiv	206334	no	Prescription	NA	1	0
69	J01XX11	23-03-2015	tedizolid phosphate	Sivextro	EMEA/H/C/002846	no	Authorised	NA	1	0	20-06-2014	tedizolid phosphate	sivextro	205435	no	Prescription	NA	1	0
70	J01AA13	20-09-2018	eravacycline	Xerava	EMEA/H/C/004237	no	Authorised	NA	1	0	27-08-2018	eravacycline	xerava	211109	no	Prescription	NA	1	0
71	J02AC05	15-10-2015	isavuconazole	Cresemba	EMEA/H/C/002734	yes	Authorised	NA	1	0	06-03-2015	isavuconazonium sulfate	cresemba	207500	yes	Prescription	NA	1	0
72	J04AK05	05-03-2014	bedaquiline fumarate	Sirturo	EMEA/H/C/002614	yes	Authorised	NA	1	1	28-12-2012	bedaquiline	sirturo	204384	yes	Prescription	NA	1	1
73	J05AE11	19-09-2011	telaprevir	Incivo	EMEA/H/C/002313	no	Withdrawn	22-09-2017	1	0	23-05-2011	telaprevir	incivek	201917	no	Discontinued	21-07-2017	1	0
74	J05AE12	18-07-2011	boceprevir	Victrelis	EMEA/H/C/002332	no	Withdrawn	29-06-2018	1	0	13-05-2011	boceprevir	victrelis	202258	no	Discontinued	02-11-2017	1	0
75	J05AE14	14-05-2014	simeprevir	Olysio	EMEA/H/C/002777	no	Withdrawn	01-05-2018	1	0	22-11-2013	simeprevir	olysio	205123	no	Discontinued	19-11-2018	1	0
76	J05AG05	28-11-2011	Rilpivirine hydrochloride	Edurant	EMEA/H/C/002264	no	Authorised	NA	1	1	20-05-2011	rilpivirine	edurant	202022	no	Prescription	NA	1	1
77	J05AG06	22-11-2018	Doravirine	Pifeltro/Delstrigo	EMEA/H/C/004747	no	Authorised	NA	1	0	30-08-2018	doravirine	pifeltro	210806	no	Prescription	NA	1	0
78	J05AH03	13-04-2018	Peramivir	Alpivab	EMEA/H/C/004299	no	Authorised	NA	1	1	19-12-2014	peramivir	rapivab	206426	no	Prescription	NA	1	1
79	J05AP07	22-08-2014	daclatasvir dihydrochloride	Daklinza	EMEA/H/C/003768	no	Withdrawn	24-07-2019	1	0	24-07-2015	daclatasvir dihydrochloride	daklinza	206843	no	Discontinued	30-06-2019	1	0
80	J05AP55	06-07-2016	sofosbuvir / velpatasvir	Epclusa	EMEA/H/C/004210	no	Authorised	NA	1	0	28-06-2016	sofosbuvir; velpatasvir	epclusa	208341	no	Prescription	NA	1	1
81	J05AP56	26-07-2017	sofosbuvir / velpatasvir / voxilaprevi	Vosevi	EMEA/H/C/004350	no	Authorised	NA	1	0	18-07-2017	sofosbuvir; velpatasvir; voxilaprevir	vosevi	209195	no	Prescription	NA	1	0
82	J05AP57	26-07-2017	glecaprevir / pibrentasvir	Maviret	EMEA/H/C/004430	no	Authorised	NA	1	1	03-08-2017	glecaprevir; pibrentasvir	mavyret	209394	no	Prescription	NA	1	1
83	J05AR09	24-05-2013	elvitegravir / cobicistat / emtricitabine / tenofovir disoproxil	Stribild	EMEA/H/C/002574	no	Authorised	NA	1	1	27-08-2012	cobicistat; elvitegravir; emtricitabine; tenofovir disoproxil fumarate	stribild	203100	no	Prescription	NA	1	1
84	J05AR18	19-11-2015	elvitegravir / cobicistat / emtricitabine / tenofovir alafenamide	Genvoya	EMEA/H/C/004042	no	Authorised	NA	1	1	05-11-2015	cobicistat; elvitegravir; emtricitabine; tenofovir alafenamide fumarate	genvoya	207561	no	Prescription	NA	1	1
85	J05AR20	21-06-2018	bictegravir, emtricitabine, tenofovir alafenamide, fumarate	Biktarvy	EMEA/H/C/004449	no	Authorised	NA	1	0	07-02-2018	bictegravir, embitcitabine, tenofovir alafenamide	biktarvy	210251	no	Prescription	NA	1	1
86	J05AX12	16-01-2014	dolutegravir	Tivicay	EMEA/H/C/002753	no	Authorised	NA	1	1	12-08-2013	dolutegravir	tivicay	204790	no	Prescription	NA	1	1
87	J05AX15	16-01-2014	sofosbuvir	Sovaldi	EMEA/H/C/002798	no	Authorised	NA	1	1	06-12-2013	sofosbuvir	sovaldi	204671	no	Prescription	NA	1	1
88	J05AX18	08-01-2018	Letermovir	Prevymis	EMEA/H/C/004536	yes	Authorised	NA	1	0	08-11-2017	letermovir	prevymis	209939	yes	Prescription	NA	1	0
89	J05AX65	17-11-2014	sofosbuvir / ledipasvir	Harvoni	EMEA/H/C/003850	no	Authorised	NA	1	1	10-10-2014	ledipasvir; sofosbuvir	harvoni	205834	no	Prescription	NA	1	1
90	J05AX68	22-07-2016	elbasvir / grazoprevir	Zepatier	EMEA/H/C/004126	no	Authorised	NA	1	0	28-01-2016	elbasvir; grazoprevir	zepatier	208261	no	Prescription	NA	1	0
91	J06BB21	18-01-2017	bezlotoxumab	Zinplava	EMEA/H/C/004136	no	Authorised	NA	1	0	21-10-2016	bezlotoxumab	zinplava	761046	no	Prescription	NA	1	0
92	L01	22-08-2018	tisagenlecleucel	Kymriah	EMEA/H/C/004090	yes	Authorised	NA	1	1	30-08-2017	tisagenlecleucel	kymriah	125646	yes	Prescription	NA	1	1
93	L01BC59	25-04-2016	trifluridine / tipiracil hydrochloride	Lonsurf	EMEA/H/C/003897	no	Authorised	NA	2	0	22-09-2015	tipiracil hydrochloride; trifluridine	lonsurf	207981	no	Prescription	NA	2	0
94	L01CD04	17-03-2011	cabazitaxel	Jevtana	EMEA/H/C/002018	no	Authorised	NA	1	0	17-06-2010	cabazitaxel	jevtana	201023	no	Prescription	NA	1	0
95	L01X	23-08-2018	axicabtagene ciloleucel	Yescarta	EMEA/H/C/004480	yes	Authorised	NA	1	0	18-10-2017	axicabtagene ciloleucel	yescarta	BL 125643	yes	Prescription	NA	1	0
96	L01XC11	12-07-2011	ipilimumab	Yervoy	EMEA/H/C/002213	no	Authorised	NA	2	1	25-03-2011	ipilimumab	yervoy	125377	yes	Prescription	NA	5	1
97	L01XC12	25-10-2012	brentuximab vedotin	Adcetris	EMEA/H/C/002455	yes	Authorised	NA	3	0	19-08-2011	brentuximab vedotin	adcetris	125388	yes	Prescription	NA	3	0
98	L01XC13	04-03-2013	pertuzumab	Perjeta	EMEA/H/C/002547	no	Authorised	NA	2	0	08-06-2012	pertuzumab	perjeta	125409	no	Prescription	NA	2	0
99	L01XC14	15-11-2013	trastuzumab emtansine	Kadcyla	EMEA/H/C/002389	no	Authorised	NA	2	0	22-02-2013	ado-trastuzumab emtansine	kadcyla	125427	no	Prescription	NA	2	0
100	L01XC15	22-07-2014	obinutuzumab	Gazyvaro	EMEA/H/C/002799	yes	Authorised	NA	2	0	01-11-2013	obinutuzumab	gazyva	125486	yes	Prescription	NA	2	0
101	L01XC16	14-08-2015	dinutuximab	Unituxin	EMEA/H/C/002800	no	Withdrawn	23-06-2017	1	1	10-03-2015	dinutuximab	unituxin	125516	yes	Prescription	NA	1	1
102	L01XC17	19-06-2015	nivolumab	Opdivo	EMEA/H/C/003985	no	Authorised	NA	7	0	22-12-2014	nivolumab	opdivo	125554	yes	Prescription	NA	10	1
103	L01XC18	17-07-2015	pembrolizumab	Keytruda	EMEA/H/C/003820	no	Authorised	NA	5	0	04-09-2014	pembrolizumab	keytruda	125514	yes	Prescription	NA	16	1
104	L01XC19	23-11-2015	blinatumomab	Blincyto	EMEA/H/C/003731	yes	Authorised	NA	1	1	03-12-2014	blinatumomab	blincyto	125557	yes	Prescription	NA	1	1
105	L01XC21	19-12-2014	ramucirumab	Cyramza	EMEA/H/C/002829	no	Authorised	NA	4	0	21-04-2014	ramucirumab	cyramza	125477	yes	Prescription	NA	4	0
106	L01XC22	15-02-2016	necitumumab	Portrazza	EMEA/H/C/003886	no	Authorised	NA	1	0	24-11-2015	necitumumab	portrazza	125547	yes	Prescription	NA	1	0
107	L01XC23	11-05-2016	elotuzumab	Empliciti	EMEA/H/C/003967	no	Authorised	NA	1	0	30-11-2015	elotuzumab	empliciti	761035	yes	Prescription	NA	1	0
108	L01XC24	20-05-2016	daratumumab	Darzalex	EMEA/H/C/004077	yes	Authorised	NA	1	0	16-11-2015	daratumumab	darzalex	761036	yes	Prescription	NA	1	0
109	L01XC25	22-11-2018	Mogamulizumab	Poteligeo	EMEA/H/C/004232	yes	Authorised	NA	1	0	08-08-2018	mogamulizumab-kpkc	poteligeo	761051	yes	Prescription	NA	1	0
110	L01XC26	28-06-2017	inotuzumab ozogamicin	Besponsa	EMEA/H/C/004119	yes	Authorised	NA	1	0	17-08-2017	inotuzumab ozogamicin	besponsa	761040	yes	Prescription	NA	1	0
111	L01XC27	09-11-2016	olaratumab	Lartruvo	EMEA/H/C/004216	no	Withdrawn	26-04-2019	1	0	19-10-2016	olaratumab	lartruvo	761038	yes	Prescription	NA	1	0
112	L01XC28	21-09-2018	durvalumab	Imfinzi	EMEA/H/C/004771	no	Authorised	NA	1	0	01-05-2017	durvalumab	imfinzi	761069	no	Prescription	NA	3	0
113	L01XC31	18-09-2017	avelumab	Bavencio	EMEA/H/C/004338	no	Authorised	NA	2	0	23-03-2017	avelumab	bavencio	761049	yes	Prescription	NA	3	1
114	L01XC32	20-09-2017	atezolizumab	Tecentriq	EMEA/H/C/004143	no	Authorised	NA	3	0	18-05-2016	atezolizumab	tecentriq	761034	no	Prescription	NA	4	0
115	L01XE12	16-02-2012	vandetanib	Caprelsa	EMEA/H/C/002315	no	Authorised	NA	1	1	06-04-2011	vandetanib	caprelsa	22405	yes	Prescription	NA	1	0
116	L01XE13	25-09-2013	afatinib	Giotrif	EMEA/H/C/002280	no	Authorised	NA	1	0	12-07-2013	afatinib	gilotrif	201292	yes	Prescription	NA	1	0
117	L01XE14	26-03-2013	bosutinib (as monohydrate)	Bosulif	EMEA/H/C/002373	no	Authorised	NA	1	0	04-09-2012	bosutinib monohydrate	bosulif	203341	yes	Prescription	NA	1	0
118	L01XE15	17-02-2012	vemurafenib	Zelboraf	EMEA/H/C/002409	no	Authorised	NA	1	0	17-08-2011	vemurafenib	zelboraf	202429	yes	Prescription	NA	2	0
119	L01XE16	23-10-2012	crizotinib	Xalkori	EMEA/H/C/002489	no	Authorised	NA	1	0	26-08-2011	crizotinib	xalkori	202570	yes	Prescription	NA	1	0
120	L01XE17	03-09-2012	axitinib	Inlyta	EMEA/H/C/002406	no	Authorised	NA	1	0	27-01-2012	axitinib	inlyta	202324	no	Prescription	NA	1	0
121	L01XE18	23-08-2012	ruxolitinib	Jakavi	EMEA/H/C/002464	no	Authorised	NA	2	0	16-11-2011	ruxolitinib	jakafi	202192	yes	Prescription	NA	3	1
122	L01XE21	26-08-2013	regorafenib	Stivarga	EMEA/H/C/002573	no	Authorised	NA	3	0	27-09-2012	regorafenib	stivarga	203085	no	Prescription	NA	3	0
123	L01XE23	26-08-2013	dabrafenib	Tafinlar	EMEA/H/C/002604	no	Authorised	NA	3	0	29-05-2013	dabrafenib mesylate	tafinlar	202806	yes	Prescription	NA	4	0
124	L01XE24	01-07-2013	ponatinib	Iclusig	EMEA/H/C/002695	yes	Authorised	NA	1	0	14-12-2012	ponatinib	iclusig	203469	yes	Prescription	NA	1	0
125	L01XE25	30-06-2014	trametinib	Mekinist	EMEA/H/C/002643	no	Authorised	NA	3	0	29-05-2013	trametinib	mekinist	204114	yes	Prescription	NA	4	0
126	L01XE26	21-03-2014	cabozantinib	Cometriq	EMEA/H/C/002640	yes	Authorised	NA	1	0	29-11-2012	cabozantinib s-malate	cometriq	203756	yes	Prescription	NA	1	0
127	L01XE27	21-10-2014	ibrutinib	Imbruvica	EMEA/H/C/003791	yes	Authorised	NA	3	0	13-11-2013	ibrutinib	imbruvica	205552	yes	Prescription	NA	6	0
128	L01XE28	06-05-2015	ceritinib	Zykadia	EMEA/H/C/003819	no	Authorised	NA	1	0	29-04-2014	ceritinib	zykadia	205755	yes	Prescription	NA	1	0
129	L01XE29	28-05-2015	lenvatinib	Lenvima	EMEA/H/C/003727	no	Authorised	NA	2	0	13-02-2015	lenvatinib mesylate	lenvima	206947	yes	Prescription	NA	4	0
130	L01XE31	21-11-2014	nintedanib	Vargatef	EMEA/H/C/002569	no	Authorised	NA	3	0	15-10-2014	nintedanib	ofev	205832	yes	Prescription	NA	2	0
131	L01XE33	09-11-2016	palbociclib	Ibrance	EMEA/H/C/003853	no	Authorised	NA	1	0	03-02-2015	palbociclib	ibrance	207103	no	Prescription	NA	1	0
132	L01XE35	01-02-2016	osimertinib mesylate	Tagrisso	EMEA/H/C/004124	no	Authorised	NA	1	0	13-11-2015	osimertinib mesylate	tagrisso	208065	yes	Prescription	NA	1	0
133	L01XE36	16-02-2017	alectinib hydrochloride	Alecensa	EMEA/H/C/004164	no	Authorised	NA	1	0	11-12-2015	alectinib	alecensa	208434	yes	Prescription	NA	1	0
134	L01XE38	20-11-2015	cobimetinib	Cotellic	EMEA/H/C/003960	no	Authorised	NA	1	0	10-11-2015	cobimetinib fumarate	cotellic	206192	yes	Prescription	NA	1	0
135	L01XE39	18-09-2017	midostaurin	Rydapt	EMEA/H/C/004095	yes	Authorised	NA	2	0	28-04-2017	midostaurin	rydapt	207997	yes	Prescription	NA	2	0
136	L01XE41	20-09-2018	binimetinib	Mektovi	EMEA/H/C/004579	no	Authorised	NA	1	0	27-06-2018	binimetinib	mektovi	210498	yes	Prescription	NA	1	0
137	L01XE42	22-08-2017	ribociclib succinate	Kisqali	EMEA/H/C/004213	no	Authorised	NA	1	0	13-03-2017	ribociclib succinate	kisqali	209092	no	Prescription	NA	1	0
138	L01XE43	22-11-2018	brigatinib	Alunbrig	EMEA/H/C/004248	no	Authorised	NA	1	0	28-04-2017	brigatinib	alunbrig	208772	yes	Prescription	NA	1	0
139	L01XE45	31-08-2018	neratinib	Nerlynx	EMEA/H/C/004030	no	Authorised	NA	1	0	17-07-2017	neratinib maleate	nerlynx	208051	no	Prescription	NA	2	0
140	L01XE46	19-09-2018	Encorafenib	Braftovi	EMEA/H/C/004580	no	Authorised	NA	1	0	27-06-2018	encorafenib	braftovi	210496	yes	Prescription	NA	1	0
141	L01XE50	26-09-2018	abemaciclib	Verzenios	EMEA/H/C/004302	no	Authorised	NA	1	0	28-09-2017	abemaciclib	verzenio	208716	no	Prescription	NA	1	0
142	L01XX41	17-03-2011	eribulin mesylate	Halaven	EMEA/H/C/002084	no	Authorised	NA	2	0	15-11-2010	eribulin mesylate	halaven	201532	no	Prescription	NA	2	0
143	L01XX42	28-08-2015	panobinostat	Farydak	EMEA/H/C/003725	yes	Authorised	NA	1	0	23-02-2015	panobinostat lactate	farydak	205353	yes	Prescription	NA	1	0
144	L01XX43	12-07-2013	vismodegib	Erivedge	EMEA/H/C/002602	no	Authorised	NA	1	0	30-01-2012	vismodegib	erivedge	203388	no	Prescription	NA	1	0
145	L01XX45	19-11-2015	carfilzomib	Kyprolis	EMEA/H/C/003790	yes	Authorised	NA	1	0	20-07-2012	carfilzomib	kyprolis	202714	yes	Prescription	NA	1	0
146	L01XX46	16-12-2014	olaparib	Lynparza	EMEA/H/C/003726	no	Authorised	NA	2	0	19-12-2014	olaparib	lynparza	206162	yes	Prescription	NA	4	0
147	L01XX47	18-09-2014	idelalisib	Zydelig	EMEA/H/C/003843	no	Authorised	NA	1	0	23-07-2014	idelalisib	zydelig	205858	yes	Prescription	NA	1	0
148	L01XX48	14-08-2015	sonidegib	Odomzo	EMEA/H/C/002839	no	Authorised	NA	1	0	24-07-2015	sonidegib phosphate	odomzo	205266	no	Prescription	NA	1	0
149	L01XX50	21-11-2016	ixazomib citrate	Ninlaro	EMEA/H/C/003844	yes	Authorised	NA	1	0	20-11-2015	ixazomib citrate	ninlaro	208462	yes	Prescription	NA	1	0
150	L01XX51	16-12-2015	talimogene laherparepvec	Imlygic	EMEA/H/C/002771	no	Authorised	NA	1	0	27-10-2015	talimogene laherparepvec	imlygic	125518	yes	Prescription	NA	1	0
151	L01XX52	04-12-2016	venetoclax	Venclyxto	EMEA/H/C/004106	no	Authorised	NA	1	0	11-04-2016	venetoclax	venclexta	208573	yes	Prescription	NA	3	0
152	L01XX54	16-11-2017	niraparib tosylate monohydrate	Zejula	EMEA/H/C/004249	yes	Authorised	NA	1	0	27-03-2017	niraparib tosylate	zejula	208447	yes	Prescription	NA	1	0
153	L01XX55	23-05-2018	rucaparib camsylate	Rubraca	EMEA/H/C/004272	no	Authorised	NA	2	0	19-12-2016	rucaparib camsylate	rubraca	209115	yes	Prescription	NA	2	0
154	L02BB04	21-06-2013	enzalutamide	Xtandi	EMEA/H/C/002639	no	Authorised	NA	1	0	31-08-2012	enzalutamide	xtandi	203415	no	Prescription	NA	1	0
155	L02BX03	05-09-2011	abiraterone acetate	Zytiga	EMEA/H/C/002321	no	Authorised	NA	1	0	28-04-2011	abiraterone acetate	zytiga	202379	no	Prescription	NA	1	0
156	L03AB13	17-07-2014	peginterferon beta-1a	Plegridy	EMEA/H/C/002827	no	Authorised	NA	1	0	15-08-2014	peginterferon beta-1a	plegridy	125499	no	Prescription	NA	1	0
157	L04AC10	14-01-2015	secukinumab	Cosentyx	EMEA/H/C/003729	no	Authorised	NA	3	0	21-01-2015	secukinumab	cosentyx	125504	no	Prescription	NA	3	0
158	L04AC11	22-05-2014	siltuximab	Sylvant	EMEA/H/C/003708	yes	Authorised	NA	1	0	23-04-2014	siltuximab	sylvant	125496	yes	Prescription	NA	1	0
159	L04AC12	17-07-2017	brodalumab	Kyntheum	EMEA/H/C/003959	no	Authorised	NA	1	0	15-02-2017	brodalumab	siliq	761032	no	Prescription	NA	1	0
160	L04AC13	25-04-2016	ixekizumab	Taltz	EMEA/H/C/003943	no	Authorised	NA	2	0	22-03-2016	ixekizumab	taltz	125521	no	Prescription	NA	3	1
161	L04AC14	23-06-2017	sarilumab	Kevzara	EMEA/H/C/004254	no	Authorised	NA	1	0	22-05-2017	sarilumab	kevzara	761037	no	Prescription	NA	1	0
162	L04AC16	10-11-2017	guselkumab	Tremfya	EMEA/H/C/004271	no	Authorised	NA	1	0	13-07-2017	guselkumab	tremfya	761061	no	Prescription	NA	1	0
163	L04AC17	17-09-2018	tildrakizumab	Ilumetri	EMEA/H/C/004514	no	Authorised	NA	1	0	20-03-2018	tildrakizumab	ilumya	761067	no	Prescription	NA	1	0
164	L04AX05	27-02-2011	pirfenidone	Esbriet	EMEA/H/C/002154	yes	Authorised	NA	1	0	15-10-2014	pirfenidone	esbriet	22535	yes	Prescription	NA	1	0
165	L04AX06	05-08-2013	pomalidomide	Imnovid	EMEA/H/C/002682	yes	Authorised	NA	1	0	08-02-2013	pomalidomide	pomalyst	204026	yes	Prescription	NA	1	0
166	L04AA26	13-07-2011	belimumab	Benlysta	EMEA/H/C/002015	no	Authorised	NA	1	1	09-03-2011	belimumab	benlysta	125370	no	Prescription	NA	1	1
167	L04AA27	17-03-2011	fingolimod hydrochloride	Gilenya	EMEA/H/C/002202	no	Authorised	NA	1	1	21-09-2010	fingolimod	gilenya	22527	no	Prescription	NA	1	1
168	L04AA28	17-06-2011	belatacept	Nulojix	EMEA/H/C/002098	no	Authorised	NA	1	0	15-06-2011	belatacept	nulojix	125288	yes	Prescription	NA	1	0
169	L04AA29	21-03-2017	tofacitinib citrate	Xeljanz	EMEA/H/C/004214	no	Authorised	NA	3	0	06-11-2012	tofacitinib citrate	xeljanz	203214	no	Prescription	NA	3	0
170	L04AA31	26-08-2013	teriflunomide	Aubagio	EMEA/H/C/002514	no	Authorised	NA	1	0	12-09-2012	teriflunomide	aubagio	202992	no	Prescription	NA	1	0
171	L04AA32	15-01-2015	apremilast	Otezla	EMEA/H/C/003746	no	Authorised	NA	2	0	21-03-2014	apremilast	otezla	205437	no	Prescription	NA	3	0
172	L04AA33	22-05-2014	vedolizumab	Entyvio	EMEA/H/C/002782	no	Authorised	NA	2	0	20-05-2014	vedolizumab	entyvio	125476	no	Prescription	NA	2	0
173	L04AA36	08-01-2018	ocrelizumab	Ocrevus	EMEA/H/C/004043	no	Authorised	NA	2	0	28-03-2017	ocrelizumab	ocrevus	761053	no	Prescription	NA	2	0
174	L04AA37	13-02-2017	baricitinib	Olumiant	EMEA/H/C/004085	no	Authorised	NA	1	0	31-05-2018	baricitinib	olumiant	207924	no	Prescription	NA	1	0
175	M04AB05	18-02-2016	lesinurad	Zurampic	EMEA/H/C/003932	no	Authorised	NA	1	0	22-12-2015	lesinurad	zurampic	207988	no	Discontinued	01-02-2019	1	0
176	M04AX02	08-01-2013	pegloticase	Krystexxa	EMEA/H/C/002208	no	Withdrawn	30-06-2016	1	0	14-09-2010	pegloticase	krystexxa	125293	yes	Prescription	NA	1	0
177	M05BX04	26-05-2010	denosumab	Prolia	EMEA/H/C/001120	no	Authorised	NA	4	0	01-06-2010	denosumab	prolia	125320	no	Prescription	NA	5	0
178	M05BX05	19-02-2018	Burosumab	Crysvita	EMEA/H/C/004275	yes	Authorised	NA	1	1	17-04-2018	burosumab-twza	crysvita	761068	yes	Prescription	NA	1	1
179	M09AB02	28-02-2011	collagenase clostridium histolyticum	Xiapex	EMEA/H/C/002048	no	Withdrawn	01-03-2020	2	0	02-02-2010	collagenase clostridium histolyticum	xiaflex	125338	yes	Prescription	NA	2	0
180	M09AX07	30-05-2017	nusinersen sodium	Spinraza	EMEA/H/C/004312	yes	Authorised	NA	1	1	23-12-2016	nusinersen sodium	spinraza	209531	yes	Prescription	NA	1	1
181	N02CX07	26-07-2018	erenumab	Aimovig	EMEA/H/C/004447	no	Authorised	NA	1	0	17-05-2018	erenumab-aooe	aimovig	761077	no	Prescription	NA	1	0
182	N02CX08	14-11-2018	Galcanezumab	Emgality	EMEA/H/C/004648	no	Authorised	NA	1	0	27-09-2018	galcanezumab-gnlm	emgality	761063	no	Prescription	NA	1	0
183	N03AX21	27-03-2011	retigabine	Trobalt	EMEA/H/C/001245	no	Withdrawn	29-07-2018	1	0	10-06-2011	ezogabine	potiga	22345	no	Discontinued	02-11-2017	1	0
184	N03AX22	23-07-2012	perampanel	Fycompa	EMEA/H/C/002434	no	Authorised	NA	2	1	22-10-2012	perampanel	fycompa	202834	no	Prescription	NA	2	1
185	N03AX23	13-01-2016	brivaracetam	Briviact	EMEA/H/C/003898	no	Authorised	NA	1	1	18-02-2016	brivaracetam	briviact	205836	no	Prescription	NA	1	1
186	N04BD03	23-02-2015	safinamide	Xadago	EMEA/H/C/002396	no	Authorised	NA	1	0	21-03-2017	safinamide mesylate	xadago	207145	no	Prescription	NA	1	0
187	N05AE05	20-03-2014	lurasidone	Latuda	EMEA/H/C/002713	no	Authorised	NA	1	0	28-10-2010	lurasidone hydrochloride	latuda	200603	no	Prescription	NA	2	1
188	N05AX15	13-07-2017	cariprazine hydrochloride	Reagila	EMEA/H/C/002770	no	Authorised	NA	1	0	17-09-2015	cariprazine hydrochloride	vraylar	204370	no	Prescription	NA	3	0
189	N05AX16	26-07-2018	brexpiprazole	Rxulti	EMEA/H/C/003841	no	Authorised	NA	1	0	10-07-2015	brexpiprazole	rexulti	205422	no	Prescription	NA	2	0
190	N05CH03	03-07-2015	tasimelteon	Hetlioz	EMEA/H/C/003870	yes	Authorised	NA	1	0	31-01-2014	tasimelteon	hetlioz	205677	yes	Prescription	NA	1	0
191	N06AX26	18-12-2013	vortioxetine	Brintellix	EMEA/H/C/002717	no	Authorised	NA	1	0	30-09-2013	vortioxetine	brintellix	204447	no	Prescription	NA	1	0
192	N07	05-07-2018	inotersen sodium	Tegsedi	EMEA/H/C/004782	yes	Authorised	NA	1	0	05-10-2018	inotersen	tegsedi	211172	yes	Prescription	NA	1	0
193	N07XX07	20-07-2011	fampridine	Fampyra	EMEA/H/C/002097	no	Authorised	NA	1	0	22-01-2010	dalifampridine	ampyra	22250	yes	Prescription	NA	1	0
194	N07XX12	27-08-2018	patisiran sodium	Onpattro	EMEA/H/C/004699	yes	Authorised	NA	1	0	10-08-2018	patisiran	onpattro	210922	yes	Prescription	NA	1	0
195	R03AK10	13-11-2013	fluticasone furoate / vilanterol	Relvar Ellipta	EMEA/H/C/002673	no	Authorised	NA	2	1	10-05-2013	fluticasone furoate/vilanterol inhalation powder	breo ellipta	204275	no	Prescription	NA	1	0
196	R03BB05	20-07-2012	aclidinium bromide	Genuair (Eklira, Bretaris)	EMEA/H/C/002211	no	Authorised	NA	1	0	23-07-2012	aclidinium bromide	tudorza pressair	202450	no	Prescription	NA	1	0
197	R03DX07	05-07-2010	roflumilast	Daxas	EMEA/H/C/001179	no	Authorised	NA	1	0	28-02-2011	roflumilast	daliresp	22522	no	Prescription	NA	1	0
198	R03DX08	15-08-2016	reslizumab	Cinqaero	EMEA/H/C/003912	no	Authorised	NA	1	0	23-03-2016	reslizumab	cinqair	761033	no	Prescription	NA	1	0
199	R03DX09	01-12-2015	mepolizumab	Nucala	EMEA/H/C/003860	no	Authorised	NA	1	1	04-11-2015	mepolizumab	nucala	125526	no	Prescription	NA	2	1
200	R03DX10	08-01-2018	benralizumab	Fasenra	EMEA/H/C/004433	no	Authorised	NA	1	0	14-11-2017	benralizumab	fasenra	761070	no	Prescription	NA	1	1
201	R07AX02	22-07-2012	ivacaftor	Kalydeco	EMEA/H/C/002494	yes	Authorised	NA	1	1	31-01-2012	ivacaftor	kalydeco	203188	yes	Prescription	NA	1	1
202	R07AX30	18-11-2015	lumacaftor / ivacaftor	Orkambi	EMEA/H/C/003954	no	Authorised	NA	1	1	02-07-2015	ivacaftor; lumacaftor	orkambi	206038	yes	Prescription	NA	1	1
203	R07AX31	31-10-2018	tezacaftor, ivacaftor	Symkevi	EMEA/H/C/004682	yes	Authorised	NA	1	1	12-02-2018	tezacaftor; ivacaftor	symdeko	210491	yes	Prescription	NA	1	1
204	S01LA05	21-11-2012	aflibercept	Eylea	EMEA/H/C/002392	no	Authorised	NA	4	0	18-11-2011	aflibercept	eylea	125387	no	Prescription	NA	4	0
205	S01XA22	13-03-2013	ocriplasmin	Jetrea	EMEA/H/C/002381	no	Authorised	NA	1	0	17-10-2012	ocriplasmin	jetrea	125422	no	Prescription	NA	1	0
206	S01XA24	06-07-2017	recombinant human Nerve Growth factor (rhNGF)	Oxervate	EMEA/H/C/004209	yes	Authorised	NA	1	0	22-08-2018	cenegermin-bkbj	oxervate	761094	yes	Prescription	NA	1	1
207	S01XA27	22-11-2018	voretigene neparvovec	Luxturna	EMEA/H/C/004451	yes	Authorised	NA	1	1	19-12-2017	voretigene neparvovec-rzy	luxturna	125610	yes	Prescription	NA	1	1
208	V03AB37	20-11-2015	idarucizumab	Praxbind	EMEA/H/C/003986	no	Authorised	NA	1	0	16-10-2015	idarucizumab	praxbind	761025	yes	Prescription	NA	1	0
209	V03AE09	19-07-2017	patiromer sorbitex calcium	Veltassa	EMEA/H/C/004180	no	Authorised	NA	1	0	21-10-2015	patiromer sorbitex calcium	veltassa	205739	no	Prescription	NA	1	0
210	V03AE10	22-03-2018	sodium zirconium cyclosilicate	Lokelma	EMEA/H/C/004029	no	Authorised	NA	1	0	18-05-2018	sodium zirconium cyclosilicate	lokelma	207078	no	Prescription	NA	1	0
211	V09AX04	22-08-2014	flutemetamol (18F)	Vizamyl	EMEA/H/C/002557	no	Authorised	NA	1	0	25-10-2013	flutemetamol f 18	vizamyl	203137	no	Prescription	NA	1	0
212	V09AX05	14-01-2013	florbetapir (18F)	Amyvid	EMEA/H/C/002422	no	Authorised	NA	1	0	06-04-2012	florbetapir f-18	amyvid	202008	no	Prescription	NA	1	0
213	V09AX06	20-02-2014	florbetaben (18F)	Neuraceq	EMEA/H/C/002553	no	Authorised	NA	1	0	19-03-2014	florbetaben f-18	neuraceq	204677	no	Prescription	NA	1	0
214	V09IA09	19-11-2014	tilmanocept	Lymphoseek	EMEA/H/C/002085	no	Authorised	NA	1	0	13-03-2013	technetium tc99m tilmanocept	lymphoseek	202207	no	Prescription	NA	1	0
215	V09IX12	21-05-2017	fluciclovine (18F)	Axumin	EMEA/H/C/004197	no	Authorised	NA	1	0	27-05-2016	fluciclovine f-18	axumin	208054	no	Prescription	NA	1	0
216	V10XX03	13-11-2013	radium Ra223 dichloride	Xofigo	EMEA/H/C/002653	no	Authorised	NA	1	0	15-05-2013	radium ra 223 dichloride	xofigo	203971	no	Prescription	NA	1	0
217	V10XX04	26-09-2017	lutetium (177Lu) oxodotreotide	Lutathera	EMEA/H/C/004123	yes	Authorised	NA	1	0	26-01-2018	lutetium lu 177 dotatate	lutathera	208700	yes	Prescription	NA	1	0
