# Supplementary material for: Guidance for pediatric use in prescription information for novel medicinal products in the EU and the US
Source: PLoS One. 2022 Apr 4;17(4):e0266353. doi: 10.1371/journal.pone.0266353 (PMC8979467; doi:10.1371/journal.pone.0266353)
Supplement: S2 Data — (CSV) [file pone.0266353.s010.csv]

Product_ID	Indication_ID	soc_name	Adolescent_US	Children_US	Toddlers_and_infants_US	Term_newborn_US	Adolescent_EU	Children_EU	Toddlers_and_infants_EU	Term_newborn_EU
1	1	Surgical and medical procedures	No guidance provided	No guidance provided	No guidance provided	No guidance provided	No guidance provided	No guidance provided	No guidance provided	No guidance provided
2	2	Surgical and medical procedures	No guidance provided	No guidance provided	No guidance provided	No guidance provided	No guidance provided	No guidance provided	No guidance provided	No guidance provided
3	3	Hepatobiliary disorders	No guidance provided	No guidance provided	No guidance provided	No guidance provided	No guidance provided	No guidance provided	No guidance provided	No guidance provided
4	4	Gastrointestinal disorders	No guidance provided	No guidance provided	No guidance provided	No guidance provided	No guidance provided	No guidance provided	No guidance provided	No guidance provided
5	5	Gastrointestinal disorders	Do not use	Do not use	Do not use	Do not use	Do not use	Do not use	Do not use	Do not use
5	6	Gastrointestinal disorders	Do not use	Do not use	Do not use	Do not use	Do not use	Do not use	Do not use	Do not use
6	7	Gastrointestinal disorders	No guidance provided	No guidance provided	No guidance provided	No guidance provided	No guidance provided	No guidance provided	No guidance provided	No guidance provided
7	8	Infections and infestations	Use	Use	Use	No guidance provided	Use	Use	Use	Use
8	9	Metabolism and nutrition disorders	Use	Use	Use	No guidance provided	Use	Use	Use	No guidance provided
9	10	Metabolism and nutrition disorders	No guidance provided	No guidance provided	No guidance provided	No guidance provided	No guidance provided	No guidance provided	No guidance provided	No guidance provided
10	11	Metabolism and nutrition disorders	No guidance provided	No guidance provided	No guidance provided	No guidance provided	Human data available	Human data available	No guidance provided	No guidance provided
11	12	Metabolism and nutrition disorders	No guidance provided	No guidance provided	No guidance provided	No guidance provided	No guidance provided	No guidance provided	No guidance provided	No guidance provided
12	13	Metabolism and nutrition disorders	No guidance provided	No guidance provided	No guidance provided	No guidance provided	No guidance provided	No guidance provided	No guidance provided	No guidance provided
13	14	Surgical and medical procedures	No guidance provided	No guidance provided	No guidance provided	No guidance provided	No guidance provided	No guidance provided	No guidance provided	No guidance provided
13	15	Metabolism and nutrition disorders	Do not use	Do not use	Do not use	Do not use	No guidance provided	No guidance provided	No guidance provided	No guidance provided
14	16	Metabolism and nutrition disorders	No guidance provided	No guidance provided	No guidance provided	No guidance provided	No guidance provided	No guidance provided	No guidance provided	No guidance provided
14	17	Surgical and medical procedures	No guidance provided	No guidance provided	No guidance provided	No guidance provided	No guidance provided	No guidance provided	No guidance provided	No guidance provided
15	18	Metabolism and nutrition disorders	No guidance provided	No guidance provided	No guidance provided	No guidance provided	No guidance provided	No guidance provided	No guidance provided	No guidance provided
15	19	Surgical and medical procedures	No guidance provided	No guidance provided	No guidance provided	No guidance provided	No guidance provided	No guidance provided	No guidance provided	No guidance provided
15	20	Metabolism and nutrition disorders	No guidance provided	No guidance provided	No guidance provided	No guidance provided	No guidance provided	No guidance provided	No guidance provided	No guidance provided
16	21	Metabolism and nutrition disorders	No guidance provided	No guidance provided	No guidance provided	No guidance provided	Human data available	Human data available	No guidance provided	No guidance provided
16	22	Surgical and medical procedures	No guidance provided	No guidance provided	No guidance provided	No guidance provided	No guidance provided	No guidance provided	No guidance provided	No guidance provided
16	23	Surgical and medical procedures	No guidance provided	No guidance provided	No guidance provided	No guidance provided	No guidance provided	No guidance provided	No guidance provided	No guidance provided
17	24	Metabolism and nutrition disorders	No guidance provided	No guidance provided	No guidance provided	No guidance provided	Human data available	Human data available	Human data available	Human data available
17	25	Surgical and medical procedures	No guidance provided	No guidance provided	No guidance provided	No guidance provided	No guidance provided	No guidance provided	No guidance provided	No guidance provided
18	26	Metabolism and nutrition disorders	No guidance provided	No guidance provided	No guidance provided	No guidance provided	No guidance provided	No guidance provided	No guidance provided	No guidance provided
19	27	Congenital, familial and genetic disorders	Use	Use	No guidance provided	No guidance provided	Use	Use	Use	Use
20	28	Congenital, familial and genetic disorders	Use	Use	No guidance provided	No guidance provided	Use	Use	Use	Use
21	29	Congenital, familial and genetic disorders	Use	Use	Use	Use	Use	Use	Use	Use
22	30	Congenital, familial and genetic disorders	Use	Use	Use	No guidance provided	Use	Use	Use	Use
23	31	Congenital, familial and genetic disorders	Use	Use	Use	Use	Use	Use	Use	Use
24	32	Congenital, familial and genetic disorders	Use	Use	Use	Use	Use	Use	Use	Use
25	33	Gastrointestinal disorders	Use	Use	Use	No guidance provided	Use	Use	Use	No guidance provided
26	34	Congenital, familial and genetic disorders	No guidance provided	No guidance provided	No guidance provided	No guidance provided	No guidance provided	No guidance provided	No guidance provided	No guidance provided
27	35	Congenital, familial and genetic disorders	No guidance provided	No guidance provided	No guidance provided	No guidance provided	Use	No guidance provided	No guidance provided	No guidance provided
28	36	Endocrine disorders	No guidance provided	No guidance provided	No guidance provided	No guidance provided	No guidance provided	No guidance provided	No guidance provided	No guidance provided
29	37	Congenital, familial and genetic disorders	Use	Use	Use	No guidance provided	Use	Use	Human data available	No guidance provided
29	38	Skin and subcutaneous tissue disorders	No guidance provided	No guidance provided	No guidance provided	No guidance provided	Use	Human data available	No guidance provided	No guidance provided
30	39	Surgical and medical procedures	No guidance provided	No guidance provided	No guidance provided	No guidance provided	No guidance provided	No guidance provided	No guidance provided	No guidance provided
31	40	Surgical and medical procedures	No guidance provided	No guidance provided	No guidance provided	No guidance provided	No guidance provided	No guidance provided	No guidance provided	No guidance provided
32	41	Surgical and medical procedures	No guidance provided	No guidance provided	No guidance provided	No guidance provided	No guidance provided	No guidance provided	No guidance provided	No guidance provided
33	42	Respiratory, thoracic and mediastinal disorders	No guidance provided	No guidance provided	No guidance provided	No guidance provided	Do not use	Do not use	Do not use	Do not use
34	43	Surgical and medical procedures	No guidance provided	No guidance provided	No guidance provided	No guidance provided	No guidance provided	No guidance provided	No guidance provided	No guidance provided
34	44	Surgical and medical procedures	No guidance provided	No guidance provided	No guidance provided	No guidance provided	No guidance provided	No guidance provided	No guidance provided	No guidance provided
34	45	Vascular disorders	No guidance provided	No guidance provided	No guidance provided	No guidance provided	No guidance provided	No guidance provided	No guidance provided	No guidance provided
34	46	Respiratory, thoracic and mediastinal disorders	No guidance provided	No guidance provided	No guidance provided	No guidance provided	No guidance provided	No guidance provided	No guidance provided	No guidance provided
35	47	Surgical and medical procedures	No guidance provided	No guidance provided	No guidance provided	No guidance provided	No guidance provided	No guidance provided	No guidance provided	No guidance provided
35	48	Vascular disorders	No guidance provided	No guidance provided	No guidance provided	No guidance provided	No guidance provided	No guidance provided	No guidance provided	No guidance provided
44	49	Vascular disorders	Use	Use	Use	Use	Use	Use	Use	Use
45	50	Vascular disorders	No guidance provided	No guidance provided	No guidance provided	No guidance provided	No guidance provided	No guidance provided	No guidance provided	No guidance provided
47	51	Congenital, familial and genetic disorders	Use	No guidance provided	No guidance provided	No guidance provided	Use	No guidance provided	No guidance provided	No guidance provided
48	52	Congenital, familial and genetic disorders	Use	No guidance provided	No guidance provided	No guidance provided	Use	No guidance provided	No guidance provided	No guidance provided
49	53	Respiratory, thoracic and mediastinal disorders	No guidance provided	No guidance provided	No guidance provided	No guidance provided	No guidance provided	No guidance provided	No guidance provided	No guidance provided
50	54	Respiratory, thoracic and mediastinal disorders	No guidance provided	No guidance provided	No guidance provided	No guidance provided	Do not use	Do not use	Do not use	Do not use
50	55	Respiratory, thoracic and mediastinal disorders	No guidance provided	No guidance provided	No guidance provided	No guidance provided	Do not use	Do not use	Do not use	Do not use
51	56	Vascular disorders	No guidance provided	No guidance provided	No guidance provided	No guidance provided	No guidance provided	No guidance provided	No guidance provided	No guidance provided
52	57	Cardiac disorders	Use	Use	Use	No guidance provided	No guidance provided	No guidance provided	No guidance provided	No guidance provided
53	58	Congenital, familial and genetic disorders	No guidance provided	No guidance provided	No guidance provided	No guidance provided	No guidance provided	No guidance provided	No guidance provided	No guidance provided
54	59	Congenital, familial and genetic disorders	No guidance provided	No guidance provided	No guidance provided	No guidance provided	No guidance provided	No guidance provided	No guidance provided	No guidance provided
54	60	Congenital, familial and genetic disorders	Use	No guidance provided	No guidance provided	No guidance provided	Use	No guidance provided	No guidance provided	No guidance provided
54	61	Vascular disorders	No guidance provided	No guidance provided	No guidance provided	No guidance provided	No guidance provided	No guidance provided	No guidance provided	No guidance provided
55	62	Congenital, familial and genetic disorders	No guidance provided	No guidance provided	No guidance provided	No guidance provided	No guidance provided	No guidance provided	No guidance provided	No guidance provided
55	63	Vascular disorders	No guidance provided	No guidance provided	No guidance provided	No guidance provided	No guidance provided	No guidance provided	No guidance provided	No guidance provided
55	64	Metabolism and nutrition disorders	No guidance provided	No guidance provided	No guidance provided	No guidance provided	No guidance provided	No guidance provided	No guidance provided	No guidance provided
55	65	Metabolism and nutrition disorders	No guidance provided	No guidance provided	No guidance provided	No guidance provided	No guidance provided	No guidance provided	No guidance provided	No guidance provided
56	66	Skin and subcutaneous tissue disorders	No guidance provided	No guidance provided	No guidance provided	No guidance provided	No guidance provided	No guidance provided	No guidance provided	No guidance provided
57	67	Skin and subcutaneous tissue disorders	Use	No guidance provided	No guidance provided	No guidance provided	Use	No guidance provided	No guidance provided	No guidance provided
57	68	Respiratory, thoracic and mediastinal disorders	Use	No guidance provided	No guidance provided	No guidance provided	Use	No guidance provided	No guidance provided	No guidance provided
57	69	Respiratory, thoracic and mediastinal disorders	No guidance provided	No guidance provided	No guidance provided	No guidance provided	No guidance provided	No guidance provided	No guidance provided	No guidance provided
58	70	Reproductive system and breast disorders	No guidance provided	No guidance provided	No guidance provided	No guidance provided	No guidance provided	No guidance provided	No guidance provided	No guidance provided
59	71	Renal and urinary disorders	No guidance provided	No guidance provided	No guidance provided	No guidance provided	No guidance provided	No guidance provided	No guidance provided	No guidance provided
60	72	Reproductive system and breast disorders	No guidance provided	No guidance provided	No guidance provided	No guidance provided	No guidance provided	No guidance provided	No guidance provided	No guidance provided
61	73	Endocrine disorders	No guidance provided	No guidance provided	No guidance provided	No guidance provided	No guidance provided	No guidance provided	No guidance provided	No guidance provided
62	74	Endocrine disorders	No guidance provided	No guidance provided	No guidance provided	No guidance provided	No guidance provided	No guidance provided	No guidance provided	No guidance provided
64	75	Infections and infestations	No guidance provided	No guidance provided	No guidance provided	No guidance provided	No guidance provided	No guidance provided	No guidance provided	No guidance provided
64	76	Infections and infestations	No guidance provided	No guidance provided	No guidance provided	No guidance provided	No guidance provided	No guidance provided	No guidance provided	No guidance provided
64	77	Infections and infestations	No guidance provided	No guidance provided	No guidance provided	No guidance provided	No guidance provided	No guidance provided	No guidance provided	No guidance provided
64	78	Infections and infestations	No guidance provided	No guidance provided	No guidance provided	No guidance provided	No guidance provided	No guidance provided	No guidance provided	No guidance provided
65	79	Infections and infestations	Use	Use	Use	Use	Use	Use	Use	Use
65	80	Infections and infestations	Use	Use	Use	No guidance provided	Use	Use	Use	Use
66	81	Infections and infestations	No guidance provided	No guidance provided	No guidance provided	No guidance provided	No guidance provided	No guidance provided	No guidance provided	No guidance provided
66	82	Infections and infestations	No guidance provided	No guidance provided	No guidance provided	No guidance provided	No guidance provided	No guidance provided	No guidance provided	No guidance provided
66	83	Infections and infestations	No guidance provided	No guidance provided	No guidance provided	No guidance provided	No guidance provided	No guidance provided	No guidance provided	No guidance provided
66	84	Infections and infestations	No guidance provided	No guidance provided	No guidance provided	No guidance provided	No guidance provided	No guidance provided	No guidance provided	No guidance provided
67	85	Infections and infestations	Human data available	No guidance provided	No guidance provided	No guidance provided	Human data available	No guidance provided	No guidance provided	No guidance provided
68	86	Infections and infestations	No guidance provided	No guidance provided	No guidance provided	No guidance provided	No guidance provided	No guidance provided	No guidance provided	No guidance provided
69	87	Infections and infestations	No guidance provided	No guidance provided	No guidance provided	No guidance provided	Human data available	No guidance provided	No guidance provided	No guidance provided
70	88	Infections and infestations	No guidance provided	No guidance provided	No guidance provided	No guidance provided	No guidance provided	Do not use	Do not use	Do not use
71	89	Infections and infestations	No guidance provided	No guidance provided	No guidance provided	No guidance provided	No guidance provided	No guidance provided	No guidance provided	No guidance provided
72	90	Infections and infestations	Use	No guidance provided	No guidance provided	No guidance provided	Use	No guidance provided	No guidance provided	No guidance provided
73	91	Infections and infestations	No guidance provided	No guidance provided	No guidance provided	No guidance provided	No guidance provided	No guidance provided	No guidance provided	No guidance provided
74	92	Infections and infestations	No guidance provided	No guidance provided	No guidance provided	No guidance provided	No guidance provided	No guidance provided	No guidance provided	No guidance provided
75	93	Infections and infestations	No guidance provided	No guidance provided	No guidance provided	No guidance provided	No guidance provided	No guidance provided	No guidance provided	No guidance provided
76	94	Infections and infestations	Use	No guidance provided	No guidance provided	No guidance provided	Use	No guidance provided	No guidance provided	No guidance provided
77	95	Infections and infestations	No guidance provided	No guidance provided	No guidance provided	No guidance provided	No guidance provided	No guidance provided	No guidance provided	No guidance provided
78	96	Infections and infestations	Use	Use	No guidance provided	No guidance provided	Use	Use	No guidance provided	No guidance provided
79	97	Infections and infestations	No guidance provided	No guidance provided	No guidance provided	No guidance provided	No guidance provided	No guidance provided	No guidance provided	No guidance provided
80	98	Infections and infestations	Use	Use	No guidance provided	No guidance provided	No guidance provided	No guidance provided	No guidance provided	No guidance provided
81	99	Infections and infestations	No guidance provided	No guidance provided	No guidance provided	No guidance provided	No guidance provided	No guidance provided	No guidance provided	No guidance provided
82	100	Infections and infestations	Use	No guidance provided	No guidance provided	No guidance provided	Use	No guidance provided	No guidance provided	No guidance provided
83	101	Infections and infestations	Use	No guidance provided	No guidance provided	No guidance provided	Use	No guidance provided	No guidance provided	No guidance provided
84	102	Infections and infestations	Use	Use	No guidance provided	No guidance provided	Use	Use	No guidance provided	No guidance provided
85	103	Infections and infestations	Use	Use	No guidance provided	No guidance provided	No guidance provided	No guidance provided	No guidance provided	No guidance provided
86	104	Infections and infestations	Use	Use	No guidance provided	No guidance provided	Use	Use	No guidance provided	No guidance provided
87	105	Infections and infestations	Use	Use	No guidance provided	No guidance provided	Use	No guidance provided	No guidance provided	No guidance provided
88	106	Infections and infestations	No guidance provided	No guidance provided	No guidance provided	No guidance provided	No guidance provided	No guidance provided	No guidance provided	No guidance provided
89	107	Infections and infestations	Use	Use	No guidance provided	No guidance provided	Use	No guidance provided	No guidance provided	No guidance provided
90	108	Infections and infestations	No guidance provided	No guidance provided	No guidance provided	No guidance provided	No guidance provided	No guidance provided	No guidance provided	No guidance provided
91	109	Infections and infestations	No guidance provided	No guidance provided	No guidance provided	No guidance provided	No guidance provided	No guidance provided	No guidance provided	No guidance provided
93	110	Neoplasms benign, malignant and unspecified (incl cysts and polyps)	No guidance provided	No guidance provided	No guidance provided	No guidance provided	No guidance provided	No guidance provided	No guidance provided	No guidance provided
93	111	Neoplasms benign, malignant and unspecified (incl cysts and polyps)	No guidance provided	No guidance provided	No guidance provided	No guidance provided	No guidance provided	No guidance provided	No guidance provided	No guidance provided
94	112	Neoplasms benign, malignant and unspecified (incl cysts and polyps)	No guidance provided	No guidance provided	No guidance provided	No guidance provided	No guidance provided	No guidance provided	No guidance provided	No guidance provided
95	113	Neoplasms benign, malignant and unspecified (incl cysts and polyps)	No guidance provided	No guidance provided	No guidance provided	No guidance provided	No guidance provided	No guidance provided	No guidance provided	No guidance provided
96	114	Neoplasms benign, malignant and unspecified (incl cysts and polyps)	Use	No guidance provided	No guidance provided	No guidance provided	Use	Do not use	Do not use	Do not use
96	115	Neoplasms benign, malignant and unspecified (incl cysts and polyps)	No guidance provided	No guidance provided	No guidance provided	No guidance provided	No guidance provided	Do not use	Do not use	Do not use
96	116	Neoplasms benign, malignant and unspecified (incl cysts and polyps)	No guidance provided	No guidance provided	No guidance provided	No guidance provided	No guidance provided	No guidance provided	No guidance provided	No guidance provided
96	117	Neoplasms benign, malignant and unspecified (incl cysts and polyps)	Use	No guidance provided	No guidance provided	No guidance provided	No guidance provided	No guidance provided	No guidance provided	No guidance provided
96	118	Neoplasms benign, malignant and unspecified (incl cysts and polyps)	No guidance provided	No guidance provided	No guidance provided	No guidance provided	No guidance provided	No guidance provided	No guidance provided	No guidance provided
97	119	Neoplasms benign, malignant and unspecified (incl cysts and polyps)	No guidance provided	No guidance provided	No guidance provided	No guidance provided	Human data available	Human data available	No guidance provided	No guidance provided
97	120	Neoplasms benign, malignant and unspecified (incl cysts and polyps)	No guidance provided	No guidance provided	No guidance provided	No guidance provided	Human data available	Human data available	No guidance provided	No guidance provided
97	121	Neoplasms benign, malignant and unspecified (incl cysts and polyps)	No guidance provided	No guidance provided	No guidance provided	No guidance provided	No guidance provided	No guidance provided	No guidance provided	No guidance provided
98	122	Neoplasms benign, malignant and unspecified (incl cysts and polyps)	No guidance provided	No guidance provided	No guidance provided	No guidance provided	No guidance provided	No guidance provided	No guidance provided	No guidance provided
98	123	Neoplasms benign, malignant and unspecified (incl cysts and polyps)	No guidance provided	No guidance provided	No guidance provided	No guidance provided	No guidance provided	No guidance provided	No guidance provided	No guidance provided
99	124	Neoplasms benign, malignant and unspecified (incl cysts and polyps)	No guidance provided	No guidance provided	No guidance provided	No guidance provided	No guidance provided	No guidance provided	No guidance provided	No guidance provided
99	125	Neoplasms benign, malignant and unspecified (incl cysts and polyps)	No guidance provided	No guidance provided	No guidance provided	No guidance provided	No guidance provided	No guidance provided	No guidance provided	No guidance provided
100	126	Neoplasms benign, malignant and unspecified (incl cysts and polyps)	No guidance provided	No guidance provided	No guidance provided	No guidance provided	No guidance provided	No guidance provided	No guidance provided	No guidance provided
100	127	Neoplasms benign, malignant and unspecified (incl cysts and polyps)	No guidance provided	No guidance provided	No guidance provided	No guidance provided	No guidance provided	No guidance provided	No guidance provided	No guidance provided
101	128	Neoplasms benign, malignant and unspecified (incl cysts and polyps)	Use	Use	Use	Use	Use	Use	Use	No guidance provided
102	129	Neoplasms benign, malignant and unspecified (incl cysts and polyps)	No guidance provided	No guidance provided	No guidance provided	No guidance provided	No guidance provided	No guidance provided	No guidance provided	No guidance provided
102	130	Neoplasms benign, malignant and unspecified (incl cysts and polyps)	No guidance provided	No guidance provided	No guidance provided	No guidance provided	No guidance provided	No guidance provided	No guidance provided	No guidance provided
102	131	Neoplasms benign, malignant and unspecified (incl cysts and polyps)	No guidance provided	No guidance provided	No guidance provided	No guidance provided	No guidance provided	No guidance provided	No guidance provided	No guidance provided
102	132	Neoplasms benign, malignant and unspecified (incl cysts and polyps)	No guidance provided	No guidance provided	No guidance provided	No guidance provided	No guidance provided	No guidance provided	No guidance provided	No guidance provided
102	133	Neoplasms benign, malignant and unspecified (incl cysts and polyps)	No guidance provided	No guidance provided	No guidance provided	No guidance provided	No guidance provided	No guidance provided	No guidance provided	No guidance provided
102	134	Neoplasms benign, malignant and unspecified (incl cysts and polyps)	No guidance provided	No guidance provided	No guidance provided	No guidance provided	No guidance provided	No guidance provided	No guidance provided	No guidance provided
102	135	Neoplasms benign, malignant and unspecified (incl cysts and polyps)	No guidance provided	No guidance provided	No guidance provided	No guidance provided	No guidance provided	No guidance provided	No guidance provided	No guidance provided
102	136	Neoplasms benign, malignant and unspecified (incl cysts and polyps)	No guidance provided	No guidance provided	No guidance provided	No guidance provided	No guidance provided	No guidance provided	No guidance provided	No guidance provided
102	137	Neoplasms benign, malignant and unspecified (incl cysts and polyps)	Use	No guidance provided	No guidance provided	No guidance provided	No guidance provided	No guidance provided	No guidance provided	No guidance provided
102	138	Neoplasms benign, malignant and unspecified (incl cysts and polyps)	No guidance provided	No guidance provided	No guidance provided	No guidance provided	No guidance provided	No guidance provided	No guidance provided	No guidance provided
103	139	Neoplasms benign, malignant and unspecified (incl cysts and polyps)	Human data available	Human data available	Human data available	Human data available	Human data available	Human data available	Human data available	Human data available
103	140	Neoplasms benign, malignant and unspecified (incl cysts and polyps)	No guidance provided	No guidance provided	No guidance provided	No guidance provided	No guidance provided	No guidance provided	No guidance provided	No guidance provided
103	141	Neoplasms benign, malignant and unspecified (incl cysts and polyps)	No guidance provided	No guidance provided	No guidance provided	No guidance provided	No guidance provided	No guidance provided	No guidance provided	No guidance provided
103	142	Neoplasms benign, malignant and unspecified (incl cysts and polyps)	No guidance provided	No guidance provided	No guidance provided	No guidance provided	No guidance provided	No guidance provided	No guidance provided	No guidance provided
103	143	Neoplasms benign, malignant and unspecified (incl cysts and polyps)	Use	Use	Use	Use	Human data available	Human data available	Human data available	Human data available
103	144	Neoplasms benign, malignant and unspecified (incl cysts and polyps)	Use	Use	Use	Use	Human data available	Human data available	Human data available	Human data available
103	145	Neoplasms benign, malignant and unspecified (incl cysts and polyps)	No guidance provided	No guidance provided	No guidance provided	No guidance provided	No guidance provided	No guidance provided	No guidance provided	No guidance provided
103	146	Neoplasms benign, malignant and unspecified (incl cysts and polyps)	Use	Use	Use	Use	Human data available	Human data available	Human data available	Human data available
103	147	Neoplasms benign, malignant and unspecified (incl cysts and polyps)	No guidance provided	No guidance provided	No guidance provided	No guidance provided	No guidance provided	No guidance provided	No guidance provided	No guidance provided
103	148	Neoplasms benign, malignant and unspecified (incl cysts and polyps)	No guidance provided	No guidance provided	No guidance provided	No guidance provided	No guidance provided	No guidance provided	No guidance provided	No guidance provided
103	149	Neoplasms benign, malignant and unspecified (incl cysts and polyps)	No guidance provided	No guidance provided	No guidance provided	No guidance provided	No guidance provided	No guidance provided	No guidance provided	No guidance provided
103	150	Neoplasms benign, malignant and unspecified (incl cysts and polyps)	No guidance provided	No guidance provided	No guidance provided	No guidance provided	No guidance provided	No guidance provided	No guidance provided	No guidance provided
103	151	Neoplasms benign, malignant and unspecified (incl cysts and polyps)	Use	Use	Use	Use	No guidance provided	No guidance provided	No guidance provided	No guidance provided
103	152	Neoplasms benign, malignant and unspecified (incl cysts and polyps)	No guidance provided	No guidance provided	No guidance provided	No guidance provided	No guidance provided	No guidance provided	No guidance provided	No guidance provided
103	153	Neoplasms benign, malignant and unspecified (incl cysts and polyps)	No guidance provided	No guidance provided	No guidance provided	No guidance provided	No guidance provided	No guidance provided	No guidance provided	No guidance provided
103	154	Neoplasms benign, malignant and unspecified (incl cysts and polyps)	Human data available	Human data available	Human data available	Human data available	Human data available	Human data available	Human data available	Human data available
104	155	Neoplasms benign, malignant and unspecified (incl cysts and polyps)	Use	Use	Use	Use	Use	Use	Use	No guidance provided
105	156	Neoplasms benign, malignant and unspecified (incl cysts and polyps)	No guidance provided	No guidance provided	No guidance provided	No guidance provided	No guidance provided	No guidance provided	No guidance provided	No guidance provided
105	157	Neoplasms benign, malignant and unspecified (incl cysts and polyps)	No guidance provided	No guidance provided	No guidance provided	No guidance provided	No guidance provided	No guidance provided	No guidance provided	No guidance provided
105	158	Neoplasms benign, malignant and unspecified (incl cysts and polyps)	No guidance provided	No guidance provided	No guidance provided	No guidance provided	No guidance provided	No guidance provided	No guidance provided	No guidance provided
105	159	Neoplasms benign, malignant and unspecified (incl cysts and polyps)	No guidance provided	No guidance provided	No guidance provided	No guidance provided	No guidance provided	No guidance provided	No guidance provided	No guidance provided
106	160	Neoplasms benign, malignant and unspecified (incl cysts and polyps)	No guidance provided	No guidance provided	No guidance provided	No guidance provided	No guidance provided	No guidance provided	No guidance provided	No guidance provided
107	161	Neoplasms benign, malignant and unspecified (incl cysts and polyps)	No guidance provided	No guidance provided	No guidance provided	No guidance provided	No guidance provided	No guidance provided	No guidance provided	No guidance provided
108	162	Neoplasms benign, malignant and unspecified (incl cysts and polyps)	No guidance provided	No guidance provided	No guidance provided	No guidance provided	No guidance provided	No guidance provided	No guidance provided	No guidance provided
109	163	Neoplasms benign, malignant and unspecified (incl cysts and polyps)	No guidance provided	No guidance provided	No guidance provided	No guidance provided	No guidance provided	No guidance provided	No guidance provided	No guidance provided
110	164	Neoplasms benign, malignant and unspecified (incl cysts and polyps)	No guidance provided	No guidance provided	No guidance provided	No guidance provided	No guidance provided	No guidance provided	No guidance provided	No guidance provided
111	165	Neoplasms benign, malignant and unspecified (incl cysts and polyps)	No guidance provided	No guidance provided	No guidance provided	No guidance provided	No guidance provided	No guidance provided	No guidance provided	No guidance provided
112	166	Neoplasms benign, malignant and unspecified (incl cysts and polyps)	No guidance provided	No guidance provided	No guidance provided	No guidance provided	No guidance provided	No guidance provided	No guidance provided	No guidance provided
112	167	Neoplasms benign, malignant and unspecified (incl cysts and polyps)	No guidance provided	No guidance provided	No guidance provided	No guidance provided	No guidance provided	No guidance provided	No guidance provided	No guidance provided
112	168	Neoplasms benign, malignant and unspecified (incl cysts and polyps)	No guidance provided	No guidance provided	No guidance provided	No guidance provided	No guidance provided	No guidance provided	No guidance provided	No guidance provided
113	169	Neoplasms benign, malignant and unspecified (incl cysts and polyps)	Use	No guidance provided	No guidance provided	No guidance provided	No guidance provided	No guidance provided	No guidance provided	No guidance provided
113	170	Neoplasms benign, malignant and unspecified (incl cysts and polyps)	No guidance provided	No guidance provided	No guidance provided	No guidance provided	No guidance provided	No guidance provided	No guidance provided	No guidance provided
113	171	Neoplasms benign, malignant and unspecified (incl cysts and polyps)	No guidance provided	No guidance provided	No guidance provided	No guidance provided	No guidance provided	No guidance provided	No guidance provided	No guidance provided
114	172	Neoplasms benign, malignant and unspecified (incl cysts and polyps)	No guidance provided	No guidance provided	No guidance provided	No guidance provided	No guidance provided	No guidance provided	No guidance provided	No guidance provided
114	173	Neoplasms benign, malignant and unspecified (incl cysts and polyps)	No guidance provided	No guidance provided	No guidance provided	No guidance provided	No guidance provided	No guidance provided	No guidance provided	No guidance provided
114	174	Neoplasms benign, malignant and unspecified (incl cysts and polyps)	No guidance provided	No guidance provided	No guidance provided	No guidance provided	No guidance provided	No guidance provided	No guidance provided	No guidance provided
114	175	Neoplasms benign, malignant and unspecified (incl cysts and polyps)	No guidance provided	No guidance provided	No guidance provided	No guidance provided	No guidance provided	No guidance provided	No guidance provided	No guidance provided
115	176	Neoplasms benign, malignant and unspecified (incl cysts and polyps)	No guidance provided	No guidance provided	No guidance provided	No guidance provided	Use	Use	No guidance provided	No guidance provided
116	177	Neoplasms benign, malignant and unspecified (incl cysts and polyps)	No guidance provided	No guidance provided	No guidance provided	No guidance provided	No guidance provided	No guidance provided	No guidance provided	No guidance provided
117	178	Neoplasms benign, malignant and unspecified (incl cysts and polyps)	No guidance provided	No guidance provided	No guidance provided	No guidance provided	No guidance provided	No guidance provided	No guidance provided	No guidance provided
118	179	Neoplasms benign, malignant and unspecified (incl cysts and polyps)	Human data available	No guidance provided	No guidance provided	No guidance provided	Human data available	No guidance provided	No guidance provided	No guidance provided
118	180	Neoplasms benign, malignant and unspecified (incl cysts and polyps)	No guidance provided	No guidance provided	No guidance provided	No guidance provided	No guidance provided	No guidance provided	No guidance provided	No guidance provided
119	181	Neoplasms benign, malignant and unspecified (incl cysts and polyps)	No guidance provided	No guidance provided	No guidance provided	No guidance provided	No guidance provided	No guidance provided	No guidance provided	No guidance provided
120	182	Neoplasms benign, malignant and unspecified (incl cysts and polyps)	No guidance provided	No guidance provided	No guidance provided	No guidance provided	No guidance provided	No guidance provided	No guidance provided	No guidance provided
121	183	Neoplasms benign, malignant and unspecified (incl cysts and polyps)	No guidance provided	No guidance provided	No guidance provided	No guidance provided	No guidance provided	No guidance provided	No guidance provided	No guidance provided
121	184	Neoplasms benign, malignant and unspecified (incl cysts and polyps)	No guidance provided	No guidance provided	No guidance provided	No guidance provided	No guidance provided	No guidance provided	No guidance provided	No guidance provided
121	185	Immune system disorders	Use	No guidance provided	No guidance provided	No guidance provided	No guidance provided	No guidance provided	No guidance provided	No guidance provided
122	186	Neoplasms benign, malignant and unspecified (incl cysts and polyps)	No guidance provided	No guidance provided	No guidance provided	No guidance provided	No guidance provided	No guidance provided	No guidance provided	No guidance provided
122	187	Neoplasms benign, malignant and unspecified (incl cysts and polyps)	No guidance provided	No guidance provided	No guidance provided	No guidance provided	No guidance provided	No guidance provided	No guidance provided	No guidance provided
122	188	Neoplasms benign, malignant and unspecified (incl cysts and polyps)	No guidance provided	No guidance provided	No guidance provided	No guidance provided	No guidance provided	No guidance provided	No guidance provided	No guidance provided
123	189	Neoplasms benign, malignant and unspecified (incl cysts and polyps)	No guidance provided	No guidance provided	No guidance provided	No guidance provided	No guidance provided	No guidance provided	No guidance provided	No guidance provided
123	190	Neoplasms benign, malignant and unspecified (incl cysts and polyps)	No guidance provided	No guidance provided	No guidance provided	No guidance provided	No guidance provided	No guidance provided	No guidance provided	No guidance provided
123	191	Neoplasms benign, malignant and unspecified (incl cysts and polyps)	No guidance provided	No guidance provided	No guidance provided	No guidance provided	No guidance provided	No guidance provided	No guidance provided	No guidance provided
123	192	Neoplasms benign, malignant and unspecified (incl cysts and polyps)	No guidance provided	No guidance provided	No guidance provided	No guidance provided	No guidance provided	No guidance provided	No guidance provided	No guidance provided
124	193	Neoplasms benign, malignant and unspecified (incl cysts and polyps)	No guidance provided	No guidance provided	No guidance provided	No guidance provided	No guidance provided	No guidance provided	No guidance provided	No guidance provided
125	194	Neoplasms benign, malignant and unspecified (incl cysts and polyps)	No guidance provided	No guidance provided	No guidance provided	No guidance provided	No guidance provided	No guidance provided	No guidance provided	No guidance provided
125	195	Neoplasms benign, malignant and unspecified (incl cysts and polyps)	No guidance provided	No guidance provided	No guidance provided	No guidance provided	No guidance provided	No guidance provided	No guidance provided	No guidance provided
125	196	Neoplasms benign, malignant and unspecified (incl cysts and polyps)	No guidance provided	No guidance provided	No guidance provided	No guidance provided	No guidance provided	No guidance provided	No guidance provided	No guidance provided
125	197	Neoplasms benign, malignant and unspecified (incl cysts and polyps)	No guidance provided	No guidance provided	No guidance provided	No guidance provided	No guidance provided	No guidance provided	No guidance provided	No guidance provided
126	198	Neoplasms benign, malignant and unspecified (incl cysts and polyps)	No guidance provided	No guidance provided	No guidance provided	No guidance provided	No guidance provided	No guidance provided	No guidance provided	No guidance provided
127	199	Neoplasms benign, malignant and unspecified (incl cysts and polyps)	No guidance provided	No guidance provided	No guidance provided	No guidance provided	No guidance provided	No guidance provided	No guidance provided	No guidance provided
127	200	Neoplasms benign, malignant and unspecified (incl cysts and polyps)	No guidance provided	No guidance provided	No guidance provided	No guidance provided	No guidance provided	No guidance provided	No guidance provided	No guidance provided
127	201	Neoplasms benign, malignant and unspecified (incl cysts and polyps)	No guidance provided	No guidance provided	No guidance provided	No guidance provided	No guidance provided	No guidance provided	No guidance provided	No guidance provided
127	202	Neoplasms benign, malignant and unspecified (incl cysts and polyps)	No guidance provided	No guidance provided	No guidance provided	No guidance provided	No guidance provided	No guidance provided	No guidance provided	No guidance provided
127	203	Neoplasms benign, malignant and unspecified (incl cysts and polyps)	No guidance provided	No guidance provided	No guidance provided	No guidance provided	No guidance provided	No guidance provided	No guidance provided	No guidance provided
127	204	Immune system disorders	No guidance provided	No guidance provided	No guidance provided	No guidance provided	No guidance provided	No guidance provided	No guidance provided	No guidance provided
128	205	Neoplasms benign, malignant and unspecified (incl cysts and polyps)	No guidance provided	No guidance provided	No guidance provided	No guidance provided	No guidance provided	No guidance provided	No guidance provided	No guidance provided
129	206	Neoplasms benign, malignant and unspecified (incl cysts and polyps)	No guidance provided	No guidance provided	No guidance provided	No guidance provided	No guidance provided	No guidance provided	Do not use	Do not use
129	207	Neoplasms benign, malignant and unspecified (incl cysts and polyps)	No guidance provided	No guidance provided	No guidance provided	No guidance provided	No guidance provided	No guidance provided	Do not use	Do not use
129	208	Neoplasms benign, malignant and unspecified (incl cysts and polyps)	No guidance provided	No guidance provided	No guidance provided	No guidance provided	No guidance provided	No guidance provided	No guidance provided	No guidance provided
129	209	Neoplasms benign, malignant and unspecified (incl cysts and polyps)	No guidance provided	No guidance provided	No guidance provided	No guidance provided	No guidance provided	No guidance provided	No guidance provided	No guidance provided
130	210	Neoplasms benign, malignant and unspecified (incl cysts and polyps)	No guidance provided	No guidance provided	No guidance provided	No guidance provided	No guidance provided	No guidance provided	No guidance provided	No guidance provided
130	211	Respiratory, thoracic and mediastinal disorders	No guidance provided	No guidance provided	No guidance provided	No guidance provided	No guidance provided	No guidance provided	No guidance provided	No guidance provided
130	212	Respiratory, thoracic and mediastinal disorders	No guidance provided	No guidance provided	No guidance provided	No guidance provided	No guidance provided	No guidance provided	No guidance provided	No guidance provided
131	213	Neoplasms benign, malignant and unspecified (incl cysts and polyps)	No guidance provided	No guidance provided	No guidance provided	No guidance provided	No guidance provided	No guidance provided	No guidance provided	No guidance provided
132	214	Neoplasms benign, malignant and unspecified (incl cysts and polyps)	No guidance provided	No guidance provided	No guidance provided	No guidance provided	No guidance provided	No guidance provided	No guidance provided	No guidance provided
133	215	Neoplasms benign, malignant and unspecified (incl cysts and polyps)	No guidance provided	No guidance provided	No guidance provided	No guidance provided	No guidance provided	No guidance provided	No guidance provided	No guidance provided
134	216	Neoplasms benign, malignant and unspecified (incl cysts and polyps)	No guidance provided	No guidance provided	No guidance provided	No guidance provided	No guidance provided	No guidance provided	No guidance provided	No guidance provided
135	217	Neoplasms benign, malignant and unspecified (incl cysts and polyps)	No guidance provided	No guidance provided	No guidance provided	No guidance provided	Do not use	Do not use	Do not use	Do not use
135	218	Neoplasms benign, malignant and unspecified (incl cysts and polyps)	No guidance provided	No guidance provided	No guidance provided	No guidance provided	Do not use	Do not use	Do not use	Do not use
136	219	Neoplasms benign, malignant and unspecified (incl cysts and polyps)	No guidance provided	No guidance provided	No guidance provided	No guidance provided	No guidance provided	No guidance provided	No guidance provided	No guidance provided
137	220	Neoplasms benign, malignant and unspecified (incl cysts and polyps)	No guidance provided	No guidance provided	No guidance provided	No guidance provided	No guidance provided	No guidance provided	No guidance provided	No guidance provided
138	221	Neoplasms benign, malignant and unspecified (incl cysts and polyps)	No guidance provided	No guidance provided	No guidance provided	No guidance provided	No guidance provided	No guidance provided	No guidance provided	No guidance provided
139	222	Neoplasms benign, malignant and unspecified (incl cysts and polyps)	No guidance provided	No guidance provided	No guidance provided	No guidance provided	No guidance provided	No guidance provided	No guidance provided	No guidance provided
139	223	Neoplasms benign, malignant and unspecified (incl cysts and polyps)	No guidance provided	No guidance provided	No guidance provided	No guidance provided	No guidance provided	No guidance provided	No guidance provided	No guidance provided
140	224	Neoplasms benign, malignant and unspecified (incl cysts and polyps)	No guidance provided	No guidance provided	No guidance provided	No guidance provided	No guidance provided	No guidance provided	No guidance provided	No guidance provided
141	225	Neoplasms benign, malignant and unspecified (incl cysts and polyps)	No guidance provided	No guidance provided	No guidance provided	No guidance provided	No guidance provided	No guidance provided	No guidance provided	No guidance provided
142	226	Neoplasms benign, malignant and unspecified (incl cysts and polyps)	No guidance provided	No guidance provided	No guidance provided	No guidance provided	No guidance provided	No guidance provided	No guidance provided	No guidance provided
142	227	Neoplasms benign, malignant and unspecified (incl cysts and polyps)	No guidance provided	No guidance provided	No guidance provided	No guidance provided	No guidance provided	No guidance provided	No guidance provided	No guidance provided
143	228	Neoplasms benign, malignant and unspecified (incl cysts and polyps)	No guidance provided	No guidance provided	No guidance provided	No guidance provided	No guidance provided	No guidance provided	No guidance provided	No guidance provided
144	229	Neoplasms benign, malignant and unspecified (incl cysts and polyps)	Do not use	Do not use	Do not use	Do not use	Do not use	Do not use	Do not use	Do not use
145	230	Neoplasms benign, malignant and unspecified (incl cysts and polyps)	No guidance provided	No guidance provided	No guidance provided	No guidance provided	No guidance provided	No guidance provided	No guidance provided	No guidance provided
146	231	Neoplasms benign, malignant and unspecified (incl cysts and polyps)	No guidance provided	No guidance provided	No guidance provided	No guidance provided	No guidance provided	No guidance provided	No guidance provided	No guidance provided
146	232	Neoplasms benign, malignant and unspecified (incl cysts and polyps)	No guidance provided	No guidance provided	No guidance provided	No guidance provided	No guidance provided	No guidance provided	No guidance provided	No guidance provided
146	233	Neoplasms benign, malignant and unspecified (incl cysts and polyps)	No guidance provided	No guidance provided	No guidance provided	No guidance provided	No guidance provided	No guidance provided	No guidance provided	No guidance provided
146	234	Neoplasms benign, malignant and unspecified (incl cysts and polyps)	No guidance provided	No guidance provided	No guidance provided	No guidance provided	No guidance provided	No guidance provided	No guidance provided	No guidance provided
147	235	Neoplasms benign, malignant and unspecified (incl cysts and polyps)	No guidance provided	No guidance provided	No guidance provided	No guidance provided	No guidance provided	No guidance provided	No guidance provided	No guidance provided
148	236	Neoplasms benign, malignant and unspecified (incl cysts and polyps)	Human data available	Human data available	Human data available	Human data available	Human data available	Human data available	Human data available	Human data available
149	237	Neoplasms benign, malignant and unspecified (incl cysts and polyps)	No guidance provided	No guidance provided	No guidance provided	No guidance provided	No guidance provided	No guidance provided	No guidance provided	No guidance provided
150	238	Neoplasms benign, malignant and unspecified (incl cysts and polyps)	No guidance provided	No guidance provided	No guidance provided	No guidance provided	No guidance provided	No guidance provided	No guidance provided	No guidance provided
151	239	Neoplasms benign, malignant and unspecified (incl cysts and polyps)	No guidance provided	No guidance provided	No guidance provided	No guidance provided	No guidance provided	No guidance provided	No guidance provided	No guidance provided
151	240	Neoplasms benign, malignant and unspecified (incl cysts and polyps)	No guidance provided	No guidance provided	No guidance provided	No guidance provided	No guidance provided	No guidance provided	No guidance provided	No guidance provided
151	241	Neoplasms benign, malignant and unspecified (incl cysts and polyps)	No guidance provided	No guidance provided	No guidance provided	No guidance provided	No guidance provided	No guidance provided	No guidance provided	No guidance provided
152	242	Neoplasms benign, malignant and unspecified (incl cysts and polyps)	No guidance provided	No guidance provided	No guidance provided	No guidance provided	No guidance provided	No guidance provided	No guidance provided	No guidance provided
153	243	Neoplasms benign, malignant and unspecified (incl cysts and polyps)	No guidance provided	No guidance provided	No guidance provided	No guidance provided	No guidance provided	No guidance provided	No guidance provided	No guidance provided
153	244	Neoplasms benign, malignant and unspecified (incl cysts and polyps)	No guidance provided	No guidance provided	No guidance provided	No guidance provided	No guidance provided	No guidance provided	No guidance provided	No guidance provided
154	245	Neoplasms benign, malignant and unspecified (incl cysts and polyps)	No guidance provided	No guidance provided	No guidance provided	No guidance provided	No guidance provided	No guidance provided	No guidance provided	No guidance provided
155	246	Neoplasms benign, malignant and unspecified (incl cysts and polyps)	No guidance provided	No guidance provided	No guidance provided	No guidance provided	No guidance provided	No guidance provided	No guidance provided	No guidance provided
156	247	Nervous system disorders	No guidance provided	No guidance provided	No guidance provided	No guidance provided	No guidance provided	No guidance provided	No guidance provided	No guidance provided
157	248	Skin and subcutaneous tissue disorders	No guidance provided	No guidance provided	No guidance provided	No guidance provided	No guidance provided	No guidance provided	No guidance provided	No guidance provided
157	249	Musculoskeletal and connective tissue disorders	No guidance provided	No guidance provided	No guidance provided	No guidance provided	No guidance provided	No guidance provided	No guidance provided	No guidance provided
157	250	Musculoskeletal and connective tissue disorders	No guidance provided	No guidance provided	No guidance provided	No guidance provided	No guidance provided	No guidance provided	No guidance provided	No guidance provided
158	251	Neoplasms benign, malignant and unspecified (incl cysts and polyps)	No guidance provided	No guidance provided	No guidance provided	No guidance provided	No guidance provided	No guidance provided	No guidance provided	No guidance provided
159	252	Skin and subcutaneous tissue disorders	No guidance provided	No guidance provided	No guidance provided	No guidance provided	No guidance provided	No guidance provided	No guidance provided	No guidance provided
160	253	Skin and subcutaneous tissue disorders	Use	Use	No guidance provided	No guidance provided	No guidance provided	No guidance provided	No guidance provided	No guidance provided
160	254	Musculoskeletal and connective tissue disorders	No guidance provided	No guidance provided	No guidance provided	No guidance provided	No guidance provided	No guidance provided	No guidance provided	No guidance provided
160	255	Musculoskeletal and connective tissue disorders	No guidance provided	No guidance provided	No guidance provided	No guidance provided	No guidance provided	No guidance provided	No guidance provided	No guidance provided
161	256	Musculoskeletal and connective tissue disorders	No guidance provided	No guidance provided	No guidance provided	No guidance provided	No guidance provided	No guidance provided	No guidance provided	No guidance provided
162	257	Skin and subcutaneous tissue disorders	No guidance provided	No guidance provided	No guidance provided	No guidance provided	No guidance provided	No guidance provided	No guidance provided	No guidance provided
163	258	Skin and subcutaneous tissue disorders	No guidance provided	No guidance provided	No guidance provided	No guidance provided	No guidance provided	No guidance provided	No guidance provided	No guidance provided
164	259	Respiratory, thoracic and mediastinal disorders	No guidance provided	No guidance provided	No guidance provided	No guidance provided	No guidance provided	No guidance provided	No guidance provided	No guidance provided
165	260	Neoplasms benign, malignant and unspecified (incl cysts and polyps)	No guidance provided	No guidance provided	No guidance provided	No guidance provided	No guidance provided	No guidance provided	No guidance provided	No guidance provided
166	261	Musculoskeletal and connective tissue disorders	Use	Use	No guidance provided	No guidance provided	Use	Use	No guidance provided	No guidance provided
167	262	Nervous system disorders	Use	Use	No guidance provided	No guidance provided	Use	Use	No guidance provided	No guidance provided
168	263	Surgical and medical procedures	No guidance provided	No guidance provided	No guidance provided	No guidance provided	No guidance provided	No guidance provided	No guidance provided	No guidance provided
169	264	Musculoskeletal and connective tissue disorders	No guidance provided	No guidance provided	No guidance provided	No guidance provided	No guidance provided	No guidance provided	No guidance provided	No guidance provided
169	265	Musculoskeletal and connective tissue disorders	No guidance provided	No guidance provided	No guidance provided	No guidance provided	No guidance provided	No guidance provided	No guidance provided	No guidance provided
169	266	Gastrointestinal disorders	No guidance provided	No guidance provided	No guidance provided	No guidance provided	No guidance provided	No guidance provided	No guidance provided	No guidance provided
170	267	Nervous system disorders	No guidance provided	No guidance provided	No guidance provided	No guidance provided	No guidance provided	No guidance provided	No guidance provided	No guidance provided
171	268	Musculoskeletal and connective tissue disorders	No guidance provided	No guidance provided	No guidance provided	No guidance provided	No guidance provided	No guidance provided	No guidance provided	No guidance provided
171	269	Skin and subcutaneous tissue disorders	No guidance provided	No guidance provided	No guidance provided	No guidance provided	No guidance provided	No guidance provided	No guidance provided	No guidance provided
171	270	Vascular disorders	No guidance provided	No guidance provided	No guidance provided	No guidance provided	No guidance provided	No guidance provided	No guidance provided	No guidance provided
172	271	Gastrointestinal disorders	No guidance provided	No guidance provided	No guidance provided	No guidance provided	No guidance provided	No guidance provided	No guidance provided	No guidance provided
172	272	Gastrointestinal disorders	No guidance provided	No guidance provided	No guidance provided	No guidance provided	No guidance provided	No guidance provided	No guidance provided	No guidance provided
173	273	Nervous system disorders	No guidance provided	No guidance provided	No guidance provided	No guidance provided	No guidance provided	No guidance provided	No guidance provided	No guidance provided
173	274	Nervous system disorders	No guidance provided	No guidance provided	No guidance provided	No guidance provided	No guidance provided	No guidance provided	No guidance provided	No guidance provided
174	275	Musculoskeletal and connective tissue disorders	No guidance provided	No guidance provided	No guidance provided	No guidance provided	No guidance provided	No guidance provided	No guidance provided	No guidance provided
175	276	Metabolism and nutrition disorders	No guidance provided	No guidance provided	No guidance provided	No guidance provided	No guidance provided	No guidance provided	No guidance provided	No guidance provided
176	277	Metabolism and nutrition disorders	No guidance provided	No guidance provided	No guidance provided	No guidance provided	No guidance provided	No guidance provided	No guidance provided	No guidance provided
177	278	Musculoskeletal and connective tissue disorders	No guidance provided	Do not use	Do not use	Do not use	Do not use	Do not use	Do not use	Do not use
177	279	Musculoskeletal and connective tissue disorders	No guidance provided	Do not use	Do not use	Do not use	Do not use	Do not use	Do not use	Do not use
177	280	Musculoskeletal and connective tissue disorders	No guidance provided	Do not use	Do not use	Do not use	Do not use	Do not use	Do not use	Do not use
177	281	Investigations	No guidance provided	Do not use	Do not use	Do not use	No guidance provided	No guidance provided	No guidance provided	No guidance provided
177	282	Musculoskeletal and connective tissue disorders	No guidance provided	Do not use	Do not use	Do not use	Do not use	Do not use	Do not use	Do not use
178	283	Congenital, familial and genetic disorders	Use	Use	Use	No guidance provided	Use	Use	Use	No guidance provided
179	284	Musculoskeletal and connective tissue disorders	No guidance provided	No guidance provided	No guidance provided	No guidance provided	No guidance provided	No guidance provided	No guidance provided	No guidance provided
179	285	Reproductive system and breast disorders	No guidance provided	No guidance provided	No guidance provided	No guidance provided	No guidance provided	No guidance provided	No guidance provided	No guidance provided
180	286	Congenital, familial and genetic disorders	Use	Use	Use	Use	Use	Use	Use	Use
181	287	Surgical and medical procedures	No guidance provided	No guidance provided	No guidance provided	No guidance provided	No guidance provided	No guidance provided	No guidance provided	No guidance provided
182	288	Surgical and medical procedures	No guidance provided	No guidance provided	No guidance provided	No guidance provided	No guidance provided	No guidance provided	No guidance provided	No guidance provided
183	289	Nervous system disorders	No guidance provided	No guidance provided	No guidance provided	No guidance provided	Human data available	No guidance provided	No guidance provided	No guidance provided
184	290	Nervous system disorders	Use	Use	No guidance provided	No guidance provided	Use	No guidance provided	No guidance provided	No guidance provided
184	291	Nervous system disorders	Use	No guidance provided	No guidance provided	No guidance provided	Use	No guidance provided	No guidance provided	No guidance provided
185	292	Nervous system disorders	Use	Use	No guidance provided	No guidance provided	Use	Use	Human data available	No guidance provided
186	293	Nervous system disorders	No guidance provided	No guidance provided	No guidance provided	No guidance provided	No guidance provided	No guidance provided	No guidance provided	No guidance provided
187	294	Psychiatric disorders	Use	Human data available	No guidance provided	No guidance provided	Human data available	Human data available	No guidance provided	No guidance provided
187	295	Psychiatric disorders	Use	Use	No guidance provided	No guidance provided	Human data available	Human data available	No guidance provided	No guidance provided
188	296	Psychiatric disorders	No guidance provided	No guidance provided	No guidance provided	No guidance provided	No guidance provided	No guidance provided	No guidance provided	No guidance provided
188	297	Psychiatric disorders	No guidance provided	No guidance provided	No guidance provided	No guidance provided	No guidance provided	No guidance provided	No guidance provided	No guidance provided
188	298	Psychiatric disorders	No guidance provided	No guidance provided	No guidance provided	No guidance provided	No guidance provided	No guidance provided	No guidance provided	No guidance provided
189	299	Psychiatric disorders	No guidance provided	No guidance provided	No guidance provided	No guidance provided	No guidance provided	No guidance provided	No guidance provided	No guidance provided
189	300	Psychiatric disorders	No guidance provided	No guidance provided	No guidance provided	No guidance provided	No guidance provided	No guidance provided	No guidance provided	No guidance provided
190	301	Nervous system disorders	No guidance provided	No guidance provided	No guidance provided	No guidance provided	No guidance provided	No guidance provided	No guidance provided	No guidance provided
191	302	Psychiatric disorders	No guidance provided	No guidance provided	No guidance provided	No guidance provided	No guidance provided	No guidance provided	No guidance provided	No guidance provided
192	303	Nervous system disorders	No guidance provided	No guidance provided	No guidance provided	No guidance provided	No guidance provided	No guidance provided	No guidance provided	No guidance provided
193	304	Social circumstances	No guidance provided	No guidance provided	No guidance provided	No guidance provided	No guidance provided	No guidance provided	No guidance provided	No guidance provided
194	305	Nervous system disorders	No guidance provided	No guidance provided	No guidance provided	No guidance provided	No guidance provided	No guidance provided	No guidance provided	No guidance provided
195	306	Respiratory, thoracic and mediastinal disorders	No guidance provided	No guidance provided	No guidance provided	No guidance provided	Use	No guidance provided	No guidance provided	No guidance provided
195	307	Respiratory, thoracic and mediastinal disorders	No guidance provided	No guidance provided	No guidance provided	No guidance provided	No guidance provided	No guidance provided	No guidance provided	No guidance provided
196	308	Respiratory, thoracic and mediastinal disorders	No guidance provided	No guidance provided	No guidance provided	No guidance provided	No guidance provided	No guidance provided	No guidance provided	No guidance provided
197	309	Respiratory, thoracic and mediastinal disorders	No guidance provided	No guidance provided	No guidance provided	No guidance provided	No guidance provided	No guidance provided	No guidance provided	No guidance provided
198	310	Respiratory, thoracic and mediastinal disorders	Human data available	No guidance provided	No guidance provided	No guidance provided	Human data available	No guidance provided	No guidance provided	No guidance provided
199	311	Respiratory, thoracic and mediastinal disorders	Use	Use	No guidance provided	No guidance provided	Use	Use	No guidance provided	No guidance provided
199	312	Immune system disorders	No guidance provided	No guidance provided	No guidance provided	No guidance provided	No guidance provided	No guidance provided	No guidance provided	No guidance provided
200	313	Respiratory, thoracic and mediastinal disorders	Use	No guidance provided	No guidance provided	No guidance provided	Human data available	No guidance provided	No guidance provided	No guidance provided
201	314	Congenital, familial and genetic disorders	Use	Use	Use	No guidance provided	Use	Use	Use	No guidance provided
202	315	Congenital, familial and genetic disorders	Use	Use	No guidance provided	No guidance provided	Use	Use	No guidance provided	No guidance provided
203	316	Congenital, familial and genetic disorders	Use	Use	No guidance provided	No guidance provided	Use	No guidance provided	No guidance provided	No guidance provided
204	317	Eye disorders	No guidance provided	No guidance provided	No guidance provided	No guidance provided	No guidance provided	No guidance provided	No guidance provided	No guidance provided
204	318	Eye disorders	No guidance provided	No guidance provided	No guidance provided	No guidance provided	No guidance provided	No guidance provided	No guidance provided	No guidance provided
204	319	Eye disorders	No guidance provided	No guidance provided	No guidance provided	No guidance provided	No guidance provided	No guidance provided	No guidance provided	No guidance provided
204	320	Eye disorders	No guidance provided	No guidance provided	No guidance provided	No guidance provided	No guidance provided	No guidance provided	No guidance provided	No guidance provided
204	321	Eye disorders	No guidance provided	No guidance provided	No guidance provided	No guidance provided	No guidance provided	No guidance provided	No guidance provided	No guidance provided
205	322	Eye disorders	Do not use	Do not use	Do not use	Do not use	Human data available	Human data available	Human data available	Human data available
206	323	Eye disorders	Use	Use	No guidance provided	No guidance provided	No guidance provided	No guidance provided	No guidance provided	No guidance provided
207	324	Eye disorders	Use	Use	Use	Use	Use	Use	No guidance provided	No guidance provided
208	325	Surgical and medical procedures	No guidance provided	No guidance provided	No guidance provided	No guidance provided	No guidance provided	No guidance provided	No guidance provided	No guidance provided
209	326	Metabolism and nutrition disorders	No guidance provided	No guidance provided	No guidance provided	No guidance provided	No guidance provided	No guidance provided	No guidance provided	No guidance provided
210	327	Metabolism and nutrition disorders	No guidance provided	No guidance provided	No guidance provided	No guidance provided	No guidance provided	No guidance provided	No guidance provided	No guidance provided
211	328	Nervous system disorders	No guidance provided	No guidance provided	No guidance provided	No guidance provided	No guidance provided	No guidance provided	No guidance provided	No guidance provided
212	329	Nervous system disorders	No guidance provided	No guidance provided	No guidance provided	No guidance provided	No guidance provided	No guidance provided	No guidance provided	No guidance provided
213	330	Nervous system disorders	No guidance provided	No guidance provided	No guidance provided	No guidance provided	No guidance provided	No guidance provided	No guidance provided	No guidance provided
214	331	Investigations	No guidance provided	No guidance provided	No guidance provided	No guidance provided	No guidance provided	No guidance provided	No guidance provided	No guidance provided
215	332	Investigations	No guidance provided	No guidance provided	No guidance provided	No guidance provided	No guidance provided	No guidance provided	No guidance provided	No guidance provided
216	333	Neoplasms benign, malignant and unspecified (incl cysts and polyps)	No guidance provided	No guidance provided	No guidance provided	No guidance provided	No guidance provided	No guidance provided	No guidance provided	No guidance provided
217	334	Neoplasms benign, malignant and unspecified (incl cysts and polyps)	No guidance provided	No guidance provided	No guidance provided	No guidance provided	No guidance provided	No guidance provided	No guidance provided	No guidance provided
40	335	Vascular disorders	Use	Use	Use	Use	Use	Use	Use	Use
39	336	Vascular disorders	Use	Use	Use	Use	Use	Use	Use	Use
38	337	Vascular disorders	Use	No guidance provided	No guidance provided	No guidance provided	Use	No guidance provided	No guidance provided	No guidance provided
37	338	Vascular disorders	Use	Use	Use	Use	Use	Use	Use	Use
36	339	Vascular disorders	Use	Use	Use	Use	Use	Use	Use	Use
46	340	Vascular disorders	Use	Use	Use	Use	Use	Use	Use	Use
43	341	Vascular disorders	Use	Use	Use	Use	Use	Use	Use	Use
42	342	Vascular disorders	Use	Use	Use	Use	Use	Use	Use	Use
41	343	Vascular disorders	Use	Use	Human data available	Human data available	Use	Human data available	Human data available	Human data available
92	344	Neoplasms benign, malignant and unspecified (incl cysts and polyps)	Use	Use	Use	Use	Use	Use	Use	Use
63	345	Infections and infestations	Use	Use	Use	No guidance provided	Human data available	Human data available	No guidance provided	No guidance provided
63	346	Infections and infestations	Use	Use	Use	No guidance provided	No guidance provided	No guidance provided	No guidance provided	No guidance provided
63	347	Infections and infestations	No guidance provided	No guidance provided	No guidance provided	No guidance provided	No guidance provided	No guidance provided	No guidance provided	No guidance provided
63	348	Infections and infestations	No guidance provided	No guidance provided	No guidance provided	No guidance provided	No guidance provided	No guidance provided	No guidance provided	No guidance provided
